# Supplementary material for: Trait expression and signatures of adaptation in response to nitrogen addition in the common wetland plant Juncus effusus
Source: PLoS One. 2019 Jan 4;14(1):e0209886. doi: 10.1371/journal.pone.0209886 (PMC6319709; doi:10.1371/journal.pone.0209886)
Supplement: S1 Appendix — (XLSX) [file pone.0209886.s001.xlsx]

## Sheet: Abbreviation
Trait expression and signatures of adaptation in response to nitrogen addition in the common wetland plant Juncus effusus
Jennifer Born and Stefan G. Michalski		2018-11-27
Functional traits
ID	declaration (unit)	calculation
PH_start	plant height (cm) at the start of experiment
S_start	numer of stems at the start of experiment
PH_end	plant height (cm) at the end of experiment
S_end	numer of stems at the end of experiment
RGR	relative growth rate	((S*PH)end - (S*PH)start) / (S*PH)start
AGBM_fresh	fresh aboveground biomass (g)
AGBM_dry	dry aboveground biomass (g)
LDMC	leaf dry matter content (mg g-1)	AGBM_dry (mg) /AGBM_fresh (g)
BGBM_dry	dry belowground biomass (g)
Root:Shoot	root to shoot ratio	BGBM_dry (g)/AGBM_dry (g)
AG_N%	N content (%) in aboveground biomass
AG_C%	C content (%) in aboveground biomass
AG_C:N	carbon to nitrogen ratio of aboveground biomass
AG_N	aboveground N accumulation (g)	(AG_N%*AGBM_dry (g))/100
BG_N%	N content (%) in belowground biomass
BG_C%	C content (%) in belowground biomass
BG_C:N	carbon to nitrogen ratio of belowground biomass
pH	soil pH
POR	root porosity [%]	see table "Root_Porosity"
Pop_ID	Population	Latitude	Longitude
Bb	Brandberge	51.5117	11.9263
Drue	Drübeck	51.8531	10.7057
Ett	Ettersberg	51.032	11.2638
Esp	Esperstedt	51.4192	11.6676
Elend	Elendstal	51.7475	10.681
Graef	Gräfenroda	50.7438	10.7914
GrRo	Groß Rosenburg	51.9124	11.9178
Jaev	Jävenitzer Moor	52.5029	11.472
Je	Jemmeritzer Moor	52.6365	11.262
Mass	Massanei	51.0587	13.0458
Ob	Oberhof	50.715	10.7769
PresWa	Pressel Wald	51.5739	12.7381
PresWi	Pressel Wiese	51.5655	12.7322
Rapp	Rappbodetalsperre	51.7407	10.8875
Roesa	Rösa	51.6114	12.4493
Sch5	Schierke	51.7732	10.6388
Sipt	Siptenfelde	51.6605	11.0484
Werm	Wermsdorf	51.3017	12.903
Woer	Wörlitz	51.8336	12.4348
ZeMe	Zella Mehlis	50.6722	10.6739
Zieg	Ziegelroda	51.3455	11.4931
Treatment
LNT	control
HNT	70 kg N / ha * yr
SNT	150 kg N / ha * yr

## Sheet: Raw Data
ID	Pop_No	Pop	Pop_ID	Genotyp	Seed family	Individual	N_supply	Treatment	PH_start [cm]	S_start [quantity]	PH_end [cm]	S_end [quantity]	RGR	AGBM_fresh [g]	AGBM_dry [g]	AGBM_dry [mg]	LDMC [mg g-1]	BGBM_dry [g]	Root:Shoot	AG_N%	AG_C%	AG_C:N	AG_N [g]	BG_N%	BG_C%	BG_C:N	pH	POR [%]
159	8	Brandberge	Bb	eff1	Bb10	Bb10_1	control	LNT	17	12	41.25	68	12.75	20.81	5.04	5040	242.191	4	0.793651	NA	NA	NA	NA	NA	NA	NA	NA	12.4945
160	8	Brandberge	Bb	eff1	Bb10	Bb10_2	control	LNT	18	8	32.2	35	6.82639	10.47	2.25	2250	214.9	1.37	0.608889	NA	NA	NA	NA	NA	NA	NA	NA	28.0453
161	8	Brandberge	Bb	eff1	Bb10	Bb10_3	control	LNT	14.1	11	33.05	48	9.22824	19.69	4.61	4610	234.129	3.7	0.802603	1.499	43.38	28.9393	0.0691039	0.523	39.73	75.9656	7.11	24.8496
162	8	Brandberge	Bb	eff1	Bb10	Bb10_4	control	LNT	14.7	12	44.05	65	15.2316	25.67	6.23	6230	242.696	4.37	0.701445	1.176	43.33	36.8452	0.0732648	0.59	43.4	73.5593	7.17	23.6744
163	8	Brandberge	Bb	eff1	Bb15	Bb15_1	control	LNT	21.35	17	40.6	56	5.26422	25.61	6.22	6220	242.874	4.78	0.768489	1.308	44.93	34.3502	0.0813576	0.535	39.44	73.7196	7.14	16.9986
164	8	Brandberge	Bb	eff1	Bb15	Bb15_2	control	LNT	24.45	40	33.75	90	2.10583	34.1	7.86	7860	230.499	6.48	0.824427	1.316	43.1	32.7508	0.103438	0.49	41.49	84.6735	7.15	16.0524
165	8	Brandberge	Bb	eff1	Bb15	Bb15_3	control	LNT	20.9	13	32.85	48	4.80346	15.49	3.57	3570	230.471	1.83	0.512605	NA	NA	NA	NA	NA	NA	NA	NA	30.9853
166	8	Brandberge	Bb	eff1	Bb15	Bb15_4	control	LNT	22.1	24	22.9	64	1.7632	20.3	4.71	4710	232.02	3.64	0.772824	NA	NA	NA	NA	NA	NA	NA	NA	26.944
167	8	Brandberge	Bb	eff1	Bb18	Bb18_1	control	LNT	22.15	29	35.45	67	2.69759	24.09	6.76	6760	280.614	3.97	0.587278	1.608	43.36	26.9652	0.108701	0.588	41.52	70.6122	7.18	9.24848
168	8	Brandberge	Bb	eff1	Bb18	Bb18_2	control	LNT	9.75	8	26.1	23	6.69615	3.1	0.32	320	103.226	0.12	0.375	NA	NA	NA	NA	NA	NA	NA	NA	61.0215
169	8	Brandberge	Bb	eff1	Bb18	Bb18_3	control	LNT	21.55	9	48.25	39	8.70224	28.29	6.63	6630	234.358	5.02	0.757164	1.291	43.27	33.5167	0.0855933	0.519	42.76	82.3892	7.22	13.0477
170	8	Brandberge	Bb	eff1	Bb18	Bb18_4	control	LNT	25.75	6	48.7	29	8.1411	27.51	6.05	6050	219.92	4.73	0.781818	NA	NA	NA	NA	NA	NA	NA	NA	28.702
171	8	Brandberge	Bb	eff1	Bb20	Bb20_1	control	LNT	28.8	31	34.65	75	1.91079	22.33	6.12	6120	274.071	3.92	0.640523	1.541	42.81	27.7807	0.0943092	0.422	43.93	104.1	7	27.5204
172	8	Brandberge	Bb	eff1	Bb20	Bb20_2	control	LNT	28.6	28	40.8	98	3.99301	34.01	9.71	9710	285.504	8.82	0.908342	NA	NA	NA	NA	NA	NA	NA	NA	16.0055
173	8	Brandberge	Bb	eff1	Bb20	Bb20_3	control	LNT	27.3	17	52.85	52	4.92157	33.93	9.39	9390	276.746	5.81	0.618743	1.071	43	40.1494	0.100567	0.497	42.92	86.3581	7.12	20.3818
174	8	Brandberge	Bb	eff1	Bb20	Bb20_4	control	LNT	21	19	35.25	58	4.12406	17.49	4.19	4190	239.565	3.1	0.739857	NA	NA	NA	NA	NA	NA	NA	NA	28.594
730	14	Brandberge	Bb	eff1	Bb10	Bb10_1	150 kg N / ha * yr	SNT	8.65	8	33.1	116	54.4855	36.92	8.67	8670	234.832	2.72	0.313725	1.845	43.56	23.6098	0.159962	0.692	43.21	62.4422	7.33	25.7058
731	14	Brandberge	Bb	eff1	Bb10	Bb10_2	150 kg N / ha * yr	SNT	14	11	37.85	103	24.3153	53.92	15.45	15450	286.536	6.49	0.420065	1.564	43.82	28.0179	0.241638	0.581	42.83	73.7177	7.14	18.9516
732	14	Brandberge	Bb	eff1	Bb10	Bb10_3	150 kg N / ha * yr	SNT	13.6	11	30.4	124	24.1979	42.09	11.52	11520	273.699	4.53	0.393229	NA	NA	NA	NA	NA	NA	NA	NA	35.4174
733	14	Brandberge	Bb	eff1	Bb15	Bb15_1	150 kg N / ha * yr	SNT	7.6	16	31.9	146	37.301	48.01	13.09	13090	272.652	4.82	0.36822	NA	NA	NA	NA	NA	NA	NA	NA	22.3398
734	14	Brandberge	Bb	eff1	Bb15	Bb15_2	150 kg N / ha * yr	SNT	10.85	17	35.05	175	32.2543	57.57	18.28	18280	317.526	7.26	0.397155	1.492	43.16	28.9276	0.266919	0.639	42.47	66.4632	7.18	41.8927
735	14	Brandberge	Bb	eff1	Bb15	Bb15_3	150 kg N / ha * yr	SNT	7.5	21	35.2	181	39.4521	45.11	12.75	12750	282.642	5.83	0.457255	1.362	43.02	31.5859	0.173655	0.537	42.25	78.6778	7.3	23.8796
736	14	Brandberge	Bb	eff1	Bb18	Bb18_1	150 kg N / ha * yr	SNT	9.45	7	34.05	83	41.7234	28.51	8.91	8910	312.522	4.97	0.5578	1.897	43.03	22.6832	0.160486	0.877	43.22	49.2816	7.16	22.3577
737	14	Brandberge	Bb	eff1	Bb18	Bb18_2	150 kg N / ha * yr	SNT	17.6	8	42.95	95	27.979	44.42	11.65	11650	262.269	4.41	0.378541	1.442	43.23	29.9792	0.167993	0.579	43.38	74.9223	7.22	9.78092
738	14	Brandberge	Bb	eff1	Bb18	Bb18_3	150 kg N / ha * yr	SNT	11.55	11	41.25	139	44.1299	39.72	10.21	10210	257.049	4.54	0.444662	NA	NA	NA	NA	NA	NA	NA	NA	21.1736
739	14	Brandberge	Bb	eff1	Bb20	Bb20_1	150 kg N / ha * yr	SNT	6.25	4	20.4	25	19.4	6.31	1.11	1110	175.911	0.34	0.306306	2.415	42.93	17.7764	0.0268065	0.849	41.64	49.0459	7.24	11.0802
740	14	Brandberge	Bb	eff1	Bb20	Bb20_2	150 kg N / ha * yr	SNT	9.8	4	35.15	70	61.7679	29.02	7.1	7100	244.659	3.22	0.453521	1.69	42.34	25.0533	0.11999	0.629	42.77	67.9968	7.13	27.3838
741	14	Brandberge	Bb	eff1	Bb20	Bb20_3	150 kg N / ha * yr	SNT	11.8	8	37.95	60	23.1208	27.42	7.83	7830	285.558	4.09	0.52235	NA	NA	NA	NA	NA	NA	NA	NA	30.0921
279	14	Drübeck	Drue	eff2	Drue3	Drue3_1	control	LNT	21.5	11	30.25	38	3.86047	16.84	3.87	3870	229.81	1.95	0.503876	NA	NA	NA	NA	NA	NA	NA	NA	28.9298
280	14	Drübeck	Drue	eff2	Drue3	Drue3_2	control	LNT	24.45	25	32	75	2.92638	26.09	7.04	7040	269.835	4.16	0.590909	NA	NA	NA	NA	NA	NA	NA	NA	28.1473
281	14	Drübeck	Drue	eff2	Drue3	Drue3_3	control	LNT	27.8	16	45.55	43	3.40344	35.55	9.68	9680	272.293	5.13	0.529959	1.38	42.83	31.0362	0.133584	0.467	42.48	90.9636	7.29	40.5021
282	14	Drübeck	Drue	eff2	Drue3	Drue3_4	control	LNT	26.7	17	37.15	43	2.51939	30.28	7.27	7270	240.092	4.08	0.56121	1.299	42.61	32.8022	0.0944373	0.533	42.42	79.5872	7.16	18.5712
269	14	Drübeck	Drue	eff2	Drue4	Drue4_1	control	LNT	16.4	21	41.25	75	7.98301	33.36	8.98	8980	269.185	5.68	0.632517	1.477	43.26	29.2891	0.132635	0.531	42.8	80.6026	7.17	24.5132
270	14	Drübeck	Drue	eff2	Drue4	Drue4_2	control	LNT	13.65	10	35.5	66	16.1648	32.71	7.92	7920	242.128	2.61	0.329545	1.788	43.78	24.4855	0.14161	0.695	42.5	61.1511	7.12	23.3117
285	14	Drübeck	Drue	eff2	Drue7	Drue7_3	control	LNT	8.8	11	37.1	67	24.6787	30.72	7.27	7270	236.654	3.75	0.515818	1.838	43.34	23.58	0.133623	0.647	43.3	66.9243	7.26	19.4521
271	14	Drübeck	Drue	eff2	Drue8	Drue8_1	control	LNT	35.1	31	38.05	78	1.7276	39.12	11.66	11660	298.057	5.38	0.461407	NA	NA	NA	NA	NA	NA	NA	NA	20.2608
272	14	Drübeck	Drue	eff2	Drue8	Drue8_2	control	LNT	23	15	34.9	43	3.34986	20.79	4.95	4950	238.095	2.75	0.555556	1.214	42.74	35.2059	0.060093	0.455	41.9	92.0879	7.25	25.204
273	14	Drübeck	Drue	eff2	Drue8	Drue8_3	control	LNT	23.5	17	42.85	43	3.61214	35.08	8.6	8600	245.154	3.8	0.44186	1.626	43.63	26.8327	0.139836	0.602	41.91	69.6179	7.12	17.0746
275	14	Drübeck	Drue	eff2	Drue9	Drue9_1	control	LNT	10.6	10	32.35	53	15.175	26.23	5.94	5940	226.458	3.89	0.654882	NA	NA	NA	NA	NA	NA	NA	NA	NA
276	14	Drübeck	Drue	eff2	Drue9	Drue9_2	control	LNT	16.65	12	54.85	52	13.2753	34.31	8.1	8100	236.083	4.89	0.603704	1.329	43.13	32.453	0.107649	0.523	43.38	82.9446	7.2	20.5757
277	14	Drübeck	Drue	eff2	Drue9	Drue9_3	control	LNT	24.35	18	39.2	62	4.54506	33.5	8.1	8100	241.791	6.72	0.82963	1.368	43.09	31.4985	0.110808	0.472	41.64	88.2203	7.13	17.4828
278	14	Drübeck	Drue	eff2	Drue9	Drue9_4	control	LNT	24.05	18	33.5	64	3.95264	25.39	5.95	5950	234.344	2.44	0.410084	NA	NA	NA	NA	NA	NA	NA	NA	39.1953
574	7	Elendstal	Elend	eff3	Elend1	Elend1_1	70 kg N / ha * yr	HNT	18	9	38.25	93	20.9583	39.39	9.4	9400	238.639	4.54	0.482979	NA	NA	NA	NA	NA	NA	NA	NA	19.7749
575	7	Elendstal	Elend	eff3	Elend1	Elend1_2	70 kg N / ha * yr	HNT	15.95	9	39.4	134	35.7788	43.08	11.15	11150	258.821	5.57	0.499552	1.508	42.59	28.2427	0.163467	0.628	43.18	68.758	7.15	24.1483
576	7	Elendstal	Elend	eff3	Elend1	Elend1_3	70 kg N / ha * yr	HNT	10.45	5	39	73	53.488	26.18	5.55	5550	211.994	1.99	0.358559	1.809	42.9	23.7148	0.100399	0.699	43.78	62.6323	7.05	18.8982
580	7	Elendstal	Elend	eff3	Elend5	Elend5_1	70 kg N / ha * yr	HNT	12.85	7	39.45	77	32.7704	26.36	5.37	5370	203.718	1.41	0.26257	NA	NA	NA	NA	NA	NA	NA	NA	17.9898
581	7	Elendstal	Elend	eff3	Elend5	Elend5_2	70 kg N / ha * yr	HNT	14.4	14	33.75	121	19.2567	42.08	10.57	10570	251.188	4.62	0.437086	1.786	43.51	24.3617	0.18878	0.669	43.28	64.6936	7.27	25.2544
582	7	Elendstal	Elend	eff3	Elend5	Elend5_3	70 kg N / ha * yr	HNT	12.4	10	35.75	94	26.1008	34.71	7.98	7980	229.905	3.29	0.412281	1.909	43.44	22.7554	0.152338	0.678	43.12	63.5988	7.11	8.18509
586	7	Elendstal	Elend	eff3	Elend6	Elend6_1	70 kg N / ha * yr	HNT	13.95	10	44.3	87	26.628	33.48	7.6	7600	227.001	3.17	0.417105	NA	NA	NA	NA	NA	NA	NA	NA	13.1073
587	7	Elendstal	Elend	eff3	Elend6	Elend6_2	70 kg N / ha * yr	HNT	17.55	9	42.25	92	23.6091	48.25	9.38	9380	194.404	5.4	0.575693	1.496	43.04	28.7701	0.140325	0.663	43.69	65.8974	7.24	17.7671
588	7	Elendstal	Elend	eff3	Elend6	Elend6_3	70 kg N / ha * yr	HNT	17.7	11	39.5	99	19.0847	41.68	10.15	10150	243.522	5.02	0.494581	1.499	43.28	28.8726	0.152149	0.625	43.55	69.68	7.18	43.7689
592	7	Elendstal	Elend	eff3	Elend7	Elend7_1	70 kg N / ha * yr	HNT	13.55	5	40.85	69	40.6037	27.59	6.31	6310	228.706	2.45	0.388273	1.669	44.22	26.4949	0.105314	0.612	42.62	69.6405	7.18	16.2762
593	7	Elendstal	Elend	eff3	Elend7	Elend7_2	70 kg N / ha * yr	HNT	13	10	35.25	83	21.5058	35.09	8.62	8620	245.654	NA	#VALUE!	1.673	43.01	25.7083	0.144213	NA	NA	NA	7.16	42.2779
594	7	Elendstal	Elend	eff3	Elend7	Elend7_3	70 kg N / ha * yr	HNT	14.15	15	34.5	111	17.0424	44.88	11.19	11190	249.332	4.76	0.42538	1.645	42.86	26.0547	0.17947	0.63	42.91	68.1111	7.15	18.493
286	15	Elendstal	Elend	eff3	Elend1	Elend1_1	control	LNT	17.3	10	31.5	66	11.0173	26.03	5.75	5750	220.899	4.75	0.826087	1.693	43.43	25.6527	0.0973475	0.568	42.99	75.6866	7.15	21.3994
287	15	Elendstal	Elend	eff3	Elend1	Elend1_2	control	LNT	18.95	14	30.2	74	7.42367	15.98	3.61	3610	225.907	2.54	0.703601	NA	NA	NA	NA	NA	NA	NA	NA	19.0658
288	15	Elendstal	Elend	eff3	Elend1	Elend1_3	control	LNT	21.8	67	24.75	156	1.64343	23.42	6.06	6060	258.753	3.7	0.610561	NA	NA	NA	NA	NA	NA	NA	NA	37.7364
289	15	Elendstal	Elend	eff3	Elend1	Elend1_4	control	LNT	14.85	34	48.3	139	12.2971	50.27	14.09	14090	280.286	8.84	0.627395	1.28	43.23	33.7734	0.180352	0.542	42.62	78.6347	7.19	20.7453
306	15	Elendstal	Elend	eff3	Elend10	Elend10_1	control	LNT	11.55	16	21.25	63	6.24432	9.83	1.92	1920	195.32	0.96	0.5	NA	NA	NA	NA	NA	NA	NA	NA	19.79
307	15	Elendstal	Elend	eff3	Elend10	Elend10_2	control	LNT	11.95	29	25.25	118	7.5976	17.11	4.2	4200	245.47	1.69	0.402381	1.494	42.58	28.5007	0.062748	0.484	43.47	89.814	7.1	15.9284
308	15	Elendstal	Elend	eff3	Elend10	Elend10_3	control	LNT	8.6	26	25.85	137	14.8383	15.27	3.56	3560	233.137	1.42	0.398876	NA	NA	NA	NA	NA	NA	NA	NA	17.9057
309	15	Elendstal	Elend	eff3	Elend10	Elend10_4	control	LNT	12.95	38	31.7	135	7.6964	35.69	8	8000	224.152	4.22	0.5275	1.871	43.52	23.2603	0.14968	0.728	41.9	57.5549	7.13	22.3095
302	15	Elendstal	Elend	eff3	Elend4	Elend4_1	control	LNT	13.4	24	25.9	117	8.42257	20.7	4.79	4790	231.401	2.22	0.463466	NA	NA	NA	NA	NA	NA	NA	NA	30.7459
303	15	Elendstal	Elend	eff3	Elend4	Elend4_2	control	LNT	12.05	19	31.25	92	11.5573	30.76	6.49	6490	210.988	4.17	0.642527	1.592	43.41	27.2676	0.103321	0.585	42.09	71.9487	7.22	31.2533
304	15	Elendstal	Elend	eff3	Elend4	Elend4_3	control	LNT	11.4	29	32	96	8.2922	30.1	6.56	6560	217.94	2.67	0.407012	1.889	43.73	23.1498	0.123918	0.709	43.16	60.8745	7.18	18.4944
305	15	Elendstal	Elend	eff3	Elend4	Elend4_4	control	LNT	12.65	18	38.2	69	10.5758	34.07	7.99	7990	234.517	4.19	0.524406	NA	NA	NA	NA	NA	NA	NA	NA	13.0349
290	15	Elendstal	Elend	eff3	Elend5	Elend5_1	control	LNT	21.15	33	26.5	98	2.7209	18.52	4.36	4360	235.421	3.57	0.818807	NA	NA	NA	NA	NA	NA	NA	NA	22.5235
291	15	Elendstal	Elend	eff3	Elend5	Elend5_2	control	LNT	19.6	17	28.9	57	3.94388	14.66	3.29	3290	224.42	2.43	0.738602	NA	NA	NA	NA	NA	NA	NA	NA	27.7337
292	15	Elendstal	Elend	eff3	Elend5	Elend5_3	control	LNT	13.1	8	30	43	11.3092	20.49	4.37	4370	213.275	2.51	0.574371	1.943	43.64	22.4601	0.0849091	0.65	42.27	65.0308	7.14	23.8166
293	15	Elendstal	Elend	eff3	Elend5	Elend5_4	control	LNT	18.45	14	31.6	66	7.07433	24.2	5.63	5630	232.645	3.46	0.614565	1.653	43.53	26.3339	0.0930639	0.609	42.72	70.1478	7.17	16.1655
294	15	Elendstal	Elend	eff3	Elend6	Elend6_1	control	LNT	21.05	11	44.5	68	12.0685	31.64	7.78	7780	245.891	4.73	0.607969	1.29	43.51	33.7287	0.100362	0.542	42.77	78.9114	7.19	26.3032
295	15	Elendstal	Elend	eff3	Elend6	Elend6_2	control	LNT	14.25	13	28.5	83	11.7692	16.62	3.81	3810	229.242	2.55	0.669291	NA	NA	NA	NA	NA	NA	NA	NA	37.1603
296	15	Elendstal	Elend	eff3	Elend6	Elend6_3	control	LNT	19.5	20	38.9	67	5.68282	15.73	3.48	3480	221.233	2.32	0.666667	NA	NA	NA	NA	NA	NA	NA	NA	18.8442
297	15	Elendstal	Elend	eff3	Elend6	Elend6_4	control	LNT	15.5	12	33.5	70	11.6075	23.25	5.46	5460	234.839	3.73	0.68315	1.408	43.63	30.9872	0.0768768	0.515	42.78	83.068	7.1	21.7109
298	15	Elendstal	Elend	eff3	Elend7	Elend7_1	control	LNT	19.6	22	24.75	77	3.41964	15.75	3.44	3440	218.413	1.93	0.561047	NA	NA	NA	NA	NA	NA	NA	NA	23.6762
299	15	Elendstal	Elend	eff3	Elend7	Elend7_2	control	LNT	14.05	28	23.25	134	6.91942	15.45	3.47	3470	224.595	1.89	0.544669	NA	NA	NA	NA	NA	NA	NA	NA	36.3749
300	15	Elendstal	Elend	eff3	Elend7	Elend7_3	control	LNT	17.2	28	29.8	111	5.86836	29.96	7.38	7380	246.328	3.83	0.51897	1.456	43.99	30.2129	0.107453	0.532	43.47	81.7105	7.17	24.3419
301	15	Elendstal	Elend	eff3	Elend7	Elend7_4	control	LNT	20.75	13	36.3	64	7.61242	29.76	6.36	6360	213.71	4.18	0.657233	1.346	43.65	32.4294	0.0856056	0.488	43.2	88.5246	7.19	23.4305
577	7	Elendstal	Elend	eff3	Elend1	Elend1_4	150 kg N / ha * yr	SNT	13.35	10	40.3	148	43.6772	50.79	16.28	16280	320.536	7.42	0.455774	1.64	42.84	26.122	0.261908	0.763	42.93	56.2647	7.17	32.4828
578	7	Elendstal	Elend	eff3	Elend1	Elend1_5	150 kg N / ha * yr	SNT	13.8	11	53.8	104	35.859	58.53	15.08	15080	257.646	3.78	0.250663	1.484	43.38	29.2318	0.223787	0.861	43.59	50.6272	7.13	19.5233
579	7	Elendstal	Elend	eff3	Elend1	Elend1_6	150 kg N / ha * yr	SNT	10.55	12	39.75	170	52.3768	71.3	14.89	14890	208.836	4.48	0.300873	NA	NA	NA	NA	NA	NA	NA	NA	34.4949
583	7	Elendstal	Elend	eff3	Elend5	Elend5_4	150 kg N / ha * yr	SNT	15.75	5	46.7	78	45.2552	42.59	8.8	8800	206.621	3.33	0.378409	2.285	43.37	18.9803	0.20108	0.778	41.5	53.3419	7.27	33.1412
584	7	Elendstal	Elend	eff3	Elend5	Elend5_5	150 kg N / ha * yr	SNT	14.95	9	50.9	85	31.1553	59.05	13.3	13300	225.233	3.96	0.297744	NA	NA	NA	NA	NA	NA	NA	NA	25.3717
585	7	Elendstal	Elend	eff3	Elend5	Elend5_6	150 kg N / ha * yr	SNT	13.75	7	41.1	75	31.026	24.8	4.99	4990	201.21	2.39	0.478958	2.232	43.72	19.5878	0.111377	0.769	42.3	55.0065	7.2	8.57003
589	7	Elendstal	Elend	eff3	Elend6	Elend6_4	150 kg N / ha * yr	SNT	21.5	8	47.9	76	20.1651	47.01	10.89	10890	231.653	3.54	0.325069	NA	NA	NA	NA	NA	NA	NA	NA	20.6874
590	7	Elendstal	Elend	eff3	Elend6	Elend6_5	150 kg N / ha * yr	SNT	17.7	5	44.3	70	34.0395	46.98	10.29	10290	219.029	3.4	0.330418	2.252	43.38	19.2629	0.231731	0.719	43.4	60.3616	7.17	12.1017
591	7	Elendstal	Elend	eff3	Elend6	Elend6_6	150 kg N / ha * yr	SNT	16.8	8	43.75	99	31.2266	49.95	14.7	14700	294.294	5.45	0.370748	1.732	43.46	25.0924	0.254604	0.735	43.56	59.2653	7.15	21.0276
595	7	Elendstal	Elend	eff3	Elend7	Elend7_4	150 kg N / ha * yr	SNT	17.3	11	49	87	21.4015	45.39	9.68	9680	213.263	3.13	0.323347	NA	NA	NA	NA	NA	NA	NA	NA	22.416
596	7	Elendstal	Elend	eff3	Elend7	Elend7_5	150 kg N / ha * yr	SNT	13	7	40.85	103	45.2368	50.29	13.05	13050	259.495	4.76	0.364751	1.995	43.36	21.7343	0.260348	0.738	43.39	58.794	7.15	36.0638
597	7	Elendstal	Elend	eff3	Elend7	Elend7_6	150 kg N / ha * yr	SNT	15.15	13	36.4	112	19.6997	42.44	12.48	12480	294.062	5.33	0.427083	1.728	43.67	25.272	0.215654	0.651	42.35	65.0538	7.18	26.6173
598	8	Esperstedt	Esp	eff2	Esp1	Esp1_1	70 kg N / ha * yr	HNT	16.85	11	46.55	84	20.0963	41.29	8.76	8760	212.158	3.49	0.398402	1.671	42.69	25.5476	0.14638	0.684	43.83	64.0789	7.15	29.2447
599	8	Esperstedt	Esp	eff2	Esp1	Esp1_2	70 kg N / ha * yr	HNT	17.1	10	59.6	56	18.5181	46.21	11.03	11030	238.693	3.55	0.32185	NA	NA	NA	NA	NA	NA	NA	NA	24.3296
600	8	Esperstedt	Esp	eff2	Esp1	Esp1_3	70 kg N / ha * yr	HNT	20.7	19	35.75	80	6.2718	40.2	9.55	9550	237.562	5.85	0.612565	1.509	42.77	28.3433	0.14411	0.592	41.8	70.6081	7.13	20.7804
616	8	Esperstedt	Esp	eff2	Esp10	Esp10_1	70 kg N / ha * yr	HNT	4.5	8	36	79	78	17.98	3.31	3310	184.093	1.2	0.362538	NA	NA	NA	NA	NA	NA	NA	NA	27.629
617	8	Esperstedt	Esp	eff2	Esp10	Esp10_2	70 kg N / ha * yr	HNT	14.3	17	44.5	98	16.9391	37.63	8.16	8160	216.848	3.34	0.409314	1.712	43.05	25.146	0.139699	0.658	42.6	64.7416	7.06	29.8866
618	8	Esperstedt	Esp	eff2	Esp10	Esp10_3	70 kg N / ha * yr	HNT	13.2	23	40.75	82	10.0063	42.44	10.82	10820	254.948	5.46	0.504621	1.452	42.82	29.4904	0.157106	0.619	42.86	69.2407	7.15	20.4564
604	8	Esperstedt	Esp	eff2	Esp2	Esp2_1	70 kg N / ha * yr	HNT	18.5	13	49.9	84	16.4287	48.72	10.76	10760	220.854	4.03	0.374535	NA	NA	NA	NA	NA	NA	NA	NA	23.1303
605	8	Esperstedt	Esp	eff2	Esp2	Esp2_2	70 kg N / ha * yr	HNT	10.55	10	38.6	125	44.7346	49.12	11.17	11170	227.402	4.55	0.407341	1.752	42.18	24.0753	0.195698	0.703	42.69	60.7255	7.32	32.0749
606	8	Esperstedt	Esp	eff2	Esp2	Esp2_3	70 kg N / ha * yr	HNT	19.65	9	43.3	73	16.8733	39.08	11.3	11300	289.15	4.49	0.397345	2.053	43.08	20.9839	0.231989	0.759	41.84	55.1252	7.22	24.1564
610	8	Esperstedt	Esp	eff2	Esp5	Esp5_1	70 kg N / ha * yr	HNT	5.5	7	36.05	59	54.2455	23.21	4.79	4790	206.377	1.45	0.302714	2.345	42.86	18.2772	0.112326	0.749	42.51	56.7557	7.2	17.9809
611	8	Esperstedt	Esp	eff2	Esp5	Esp5_2	70 kg N / ha * yr	HNT	17.85	9	49.8	62	18.2194	61.54	17.05	17050	277.056	5.71	0.334897	1.617	42.57	26.3265	0.275699	0.74	41.5	56.0811	7.26	15.392
612	8	Esperstedt	Esp	eff2	Esp5	Esp5_3	70 kg N / ha * yr	HNT	21.05	20	51.45	103	11.5875	61.73	14.15	14150	229.224	5.65	0.399293	NA	NA	NA	NA	NA	NA	NA	NA	9.85646
310	16	Esperstedt	Esp	eff2	Esp1	Esp1_1	control	LNT	27.1	17	38.4	47	2.91752	30.72	7.1	7100	231.12	4.69	0.660563	NA	NA	NA	NA	NA	NA	NA	NA	22.4664
311	16	Esperstedt	Esp	eff2	Esp1	Esp1_2	control	LNT	16.15	19	37.4	77	8.38504	28.92	6.39	6390	220.954	4.53	0.70892	1.488	42.89	28.8239	0.0950832	0.637	41.4	64.9922	7.24	18.7315
312	16	Esperstedt	Esp	eff2	Esp1	Esp1_3	control	LNT	22.15	17	45.1	61	6.30607	24.48	6.14	6140	250.817	4.07	0.662866	1.298	43	33.1279	0.0755436	0.52	43.06	82.8077	7.17	21.1387
313	16	Esperstedt	Esp	eff2	Esp1	Esp1_4	control	LNT	19.55	18	31.95	61	4.53836	13.31	2.84	2840	213.373	2.13	0.75	NA	NA	NA	NA	NA	NA	NA	NA	22.0069
330	16	Esperstedt	Esp	eff2	Esp10	Esp10_1	control	LNT	21.1	20	44.1	54	4.64313	39.25	9.18	9180	233.885	5.2	0.566449	1.427	43.22	30.2873	0.130999	0.558	42.53	76.2186	7.25	20.7213
331	16	Esperstedt	Esp	eff2	Esp10	Esp10_2	control	LNT	19.5	14	40.15	35	4.14744	19.8	4.45	4450	224.747	4.42	0.993258	1.348	43.02	31.9139	0.059986	0.456	42.06	92.2368	7.07	26.5346
332	16	Esperstedt	Esp	eff2	Esp10	Esp10_3	control	LNT	18.95	18	39.05	61	5.98344	25.31	5.55	5550	219.281	3.72	0.67027	NA	NA	NA	NA	NA	NA	NA	NA	29.8399
333	16	Esperstedt	Esp	eff2	Esp10	Esp10_4	control	LNT	14.25	10	41.05	38	9.94667	23.75	5	5000	210.526	3.01	0.602	NA	NA	NA	NA	NA	NA	NA	NA	22.1183
314	16	Esperstedt	Esp	eff2	Esp2	Esp2_1	control	LNT	23.1	15	40.45	49	4.7202	10.69	3.45	3450	322.732	3.31	0.95942	NA	NA	NA	NA	NA	NA	NA	NA	39.8843
315	16	Esperstedt	Esp	eff2	Esp2	Esp2_2	control	LNT	18.3	7	51.4	53	20.2662	35.01	8.26	8260	235.933	4.53	0.548426	1.271	42.76	33.6428	0.104985	0.493	40.49	82.1298	7.24	18.9583
316	16	Esperstedt	Esp	eff2	Esp2	Esp2_3	control	LNT	25.6	15	45.05	58	5.80443	24.79	5.85	5850	235.982	4.08	0.697436	NA	NA	NA	NA	NA	NA	NA	NA	31.3435
317	16	Esperstedt	Esp	eff2	Esp2	Esp2_4	control	LNT	30.75	22	42.6	53	2.33747	33.46	8.28	8280	247.46	6.88	0.830918	1.124	42.8	38.0783	0.038778	0.507	41.73	82.3077	7.15	12.6135
318	16	Esperstedt	Esp	eff2	Esp3	Esp3_1	control	LNT	24.35	22	41.5	72	4.57775	30.56	7.4	7400	242.147	5.53	0.747297	1.073	42.83	39.9161	0.0886298	0.439	42.83	97.5626	7.2	26.9993
319	16	Esperstedt	Esp	eff2	Esp3	Esp3_2	control	LNT	25.55	16	38.9	60	4.70939	32.04	7.88	7880	245.943	4.56	0.57868	1.247	42.92	34.4186	0.0729495	0.383	43.79	114.334	7.08	24.7069
320	16	Esperstedt	Esp	eff2	Esp3	Esp3_3	control	LNT	13.75	7	34.3	33	10.76	13.73	2.95	2950	214.858	1.69	0.572881	NA	NA	NA	NA	NA	NA	NA	NA	21.9964
321	16	Esperstedt	Esp	eff2	Esp3	Esp3_4	control	LNT	14.4	6	35.2	22	7.96296	6.78	1.3	1300	191.74	0.49	0.376923	NA	NA	NA	NA	NA	NA	NA	NA	21.6268
322	16	Esperstedt	Esp	eff2	Esp5	Esp5_1	control	LNT	20.15	14	39.6	57	7.00142	25.66	5.46	5460	212.783	3.42	0.626374	NA	NA	NA	NA	NA	NA	NA	NA	24.5155
323	16	Esperstedt	Esp	eff2	Esp5	Esp5_2	control	LNT	18.3	9	51.8	50	14.7256	32.29	8.16	8160	252.71	4.99	0.61152	1.276	42.98	33.6834	0.0972312	0.484	42.93	88.6983	7.04	16.86
324	16	Esperstedt	Esp	eff2	Esp5	Esp5_3	control	LNT	22.85	17	42.6	50	4.48333	23.82	6.18	6180	259.446	3.4	0.550162	1.113	42.74	38.4007	0.0687834	0.457	43.75	95.733	7.24	21.9186
325	16	Esperstedt	Esp	eff2	Esp5	Esp5_4	control	LNT	23.1	14	31.85	51	4.02273	14.8	3.61	3610	243.919	1.51	0.418283	NA	NA	NA	NA	NA	NA	NA	NA	13.7826
326	16	Esperstedt	Esp	eff2	Esp6	Esp6_1	control	LNT	25.3	20	32.75	50	2.23617	15.3	3.33	3330	217.647	3.75	1.12613	NA	NA	NA	NA	NA	NA	NA	NA	20.7305
327	16	Esperstedt	Esp	eff2	Esp6	Esp6_2	control	LNT	24.7	16	51.85	48	5.29757	26.6	7.9	7900	296.992	4.52	0.572152	1.432	43.13	30.1187	0.113128	0.517	42.43	82.0696	7.23	43.5454
328	16	Esperstedt	Esp	eff2	Esp6	Esp6_3	control	LNT	21.3	10	41.5	53	9.32629	21.2	4.8	4800	226.415	3.05	0.635417	1.251	42.24	33.765	0.060048	0.473	42.88	90.6554	7.14	28.8615
329	16	Esperstedt	Esp	eff2	Esp6	Esp6_4	control	LNT	19.6	10	28.55	40	4.82653	10.39	2	2000	192.493	1.99	0.995	NA	NA	NA	NA	NA	NA	NA	NA	32.8482
601	8	Esperstedt	Esp	eff2	Esp1	Esp1_4	150 kg N / ha * yr	SNT	14.85	11	44.9	87	22.9137	44.24	10.32	10320	233.273	2.96	0.286822	2.023	42.8	21.1567	0.208774	0.786	44.01	55.9924	7.25	29.8978
602	8	Esperstedt	Esp	eff2	Esp1	Esp1_5	150 kg N / ha * yr	SNT	13.05	18	39.5	123	19.6833	54.12	12.54	12540	231.707	4.11	0.327751	NA	NA	NA	NA	NA	NA	NA	NA	23.2894
603	8	Esperstedt	Esp	eff2	Esp1	Esp1_6	150 kg N / ha * yr	SNT	14.15	10	49.1	84	28.1477	54.57	11.85	11850	217.152	3.59	0.302954	2.258	43.06	19.07	0.267573	0.729	43.84	60.1372	7.04	18.8578
619	8	Esperstedt	Esp	eff2	Esp10	Esp10_4	150 kg N / ha * yr	SNT	9.85	12	43.05	97	34.3287	45.91	14.94	14940	325.419	6.35	0.425033	1.904	42.58	22.3634	0.267131	0.801	42.88	53.5331	7.12	34.2928
620	8	Esperstedt	Esp	eff2	Esp10	Esp10_5	150 kg N / ha * yr	SNT	17.45	11	58.7	99	29.2751	54.32	11.88	11880	218.704	2.96	0.249158	2.079	43.28	20.8177	0.246985	0.705	43	60.9929	7.16	13.5455
717	8	Esperstedt	Esp	eff2	Esp10	Esp10_6	150 kg N / ha * yr	SNT	14	9	46.25	95	33.871	48.65	13.54	13540	278.314	4.92	0.363368	NA	NA	NA	NA	NA	NA	NA	NA	5.74732
607	8	Esperstedt	Esp	eff2	Esp2	Esp2_4	150 kg N / ha * yr	SNT	10.9	5	48.15	68	59.0771	42.75	12.14	12140	283.977	3.93	0.323723	NA	NA	NA	NA	NA	NA	NA	NA	32.7904
608	8	Esperstedt	Esp	eff2	Esp2	Esp2_5	150 kg N / ha * yr	SNT	14.3	6	50.75	72	41.5874	55.35	14.79	14790	267.209	4.18	0.282623	1.809	42.84	23.6816	0.267551	0.81	42.69	52.7037	7.25	31.0294
609	8	Esperstedt	Esp	eff2	Esp2	Esp2_6	150 kg N / ha * yr	SNT	10.55	12	43.75	96	32.1754	47.18	13.38	13380	283.595	5.3	0.396114	1.943	42.46	21.8528	0.24851	0.82	43.19	52.6707	7.19	39.5323
613	8	Esperstedt	Esp	eff2	Esp5	Esp5_4	150 kg N / ha * yr	SNT	9.4	5	45.7	74	70.9532	36.04	6.82	6820	189.234	2.38	0.348974	2.733	42.91	15.7007	0.186391	0.933	41.93	44.9411	7.12	14.4406
614	8	Esperstedt	Esp	eff2	Esp5	Esp5_5	150 kg N / ha * yr	SNT	15.8	7	54.8	80	38.6383	64.19	16.61	16610	258.763	4.49	0.270319	2.091	43.37	20.7413	0.347315	0.825	43.17	52.3273	7.24	18.4485
615	8	Esperstedt	Esp	eff2	Esp5	Esp5_6	150 kg N / ha * yr	SNT	9.25	8	46.05	55	33.2264	27.16	5.27	5270	194.035	1.17	0.222011	NA	NA	NA	NA	NA	NA	NA	NA	16.7622
621	9	Ettersberg	Ett	eff2	Ett1	Ett1_1	70 kg N / ha * yr	HNT	13.85	9	46.55	85	30.7429	46.89	12.76	12760	272.126	4.7	0.368339	1.78	42.57	23.9157	0.227128	0.794	42.76	53.8539	7.09	21.1053
622	9	Ettersberg	Ett	eff2	Ett1	Ett1_2	70 kg N / ha * yr	HNT	11.1	4	43.1	57	54.3311	25.09	4.63	4630	184.536	1.24	0.267819	NA	NA	NA	NA	NA	NA	NA	NA	19.0598
623	9	Ettersberg	Ett	eff2	Ett1	Ett1_3	70 kg N / ha * yr	HNT	16.5	17	39.3	113	14.8321	42.73	12.03	12030	281.535	5.13	0.426434	1.574	42.68	27.1156	0.182112	0.686	42.38	61.7784	7.04	31.1922
627	9	Ettersberg	Ett	eff2	Ett3	Ett3_1	70 kg N / ha * yr	HNT	15.8	12	51.3	74	19.0222	43.34	9.58	9580	221.043	4.06	0.4238	1.583	42.9	27.1004	0.151651	0.599	42.71	71.3022	7.18	15.2878
628	9	Ettersberg	Ett	eff2	Ett3	Ett3_2	70 kg N / ha * yr	HNT	17.05	8	49.55	58	20.0696	32.57	6.99	6990	214.615	2.25	0.321888	1.911	42.99	22.4961	0.133579	0.649	42.85	66.0247	7.14	15.5621
633	9	Ettersberg	Ett	eff2	Ett5	Ett5_1	70 kg N / ha * yr	HNT	16.45	10	49.5	63	17.9574	40.74	10.49	10490	257.486	4.06	0.387035	2.272	42.76	18.8204	0.238333	0.868	41.04	47.2811	7.3	21.9422
634	9	Ettersberg	Ett	eff2	Ett5	Ett5_2	70 kg N / ha * yr	HNT	16.1	10	46.15	69	18.7786	26.24	5.83	5830	222.18	2.74	0.469983	NA	NA	NA	NA	NA	NA	NA	NA	18.1769
635	9	Ettersberg	Ett	eff2	Ett5	Ett5_3	70 kg N / ha * yr	HNT	20.45	17	51.55	90	12.3453	48.08	14.28	14280	297.005	6.03	0.422269	1.469	43.05	29.3057	0.209773	0.815	42.98	52.7362	7.18	19.7047
639	9	Ettersberg	Ett	eff2	Ett6	Ett6_1	70 kg N / ha * yr	HNT	13.25	10	46.8	117	40.3253	51.36	14.52	14520	282.71	5.87	0.40427	NA	NA	NA	NA	NA	NA	NA	NA	20.4674
640	9	Ettersberg	Ett	eff2	Ett6	Ett6_2	70 kg N / ha * yr	HNT	12.05	10	42.1	99	33.5884	41.02	11.55	11550	281.57	5.85	0.506494	1.761	42.62	24.2022	0.203396	0.833	40.1	48.1393	7.24	17.3412
641	9	Ettersberg	Ett	eff2	Ett6	Ett6_3	70 kg N / ha * yr	HNT	13.8	18	43.95	99	16.5163	38.65	8.12	8120	210.091	3.22	0.396552	1.829	42.96	23.4882	0.148515	0.676	43.38	64.1716	7.1	29.1982
334	17	Ettersberg	Ett	eff2	Ett1	Ett1_1	control	LNT	17	9	29.6	35	5.77124	9.13	1.64	1640	179.628	2.12	1.29268	NA	NA	NA	NA	NA	NA	NA	NA	34.4224
335	17	Ettersberg	Ett	eff2	Ett1	Ett1_2	control	LNT	18	15	32.9	52	5.3363	20.34	3.82	3820	187.807	2.99	0.782723	NA	NA	NA	NA	NA	NA	NA	NA	51.8558
336	17	Ettersberg	Ett	eff2	Ett1	Ett1_3	control	LNT	21.75	9	46	37	7.69476	37.58	7.44	7440	197.978	3.79	0.509409	1.847	42.61	23.0698	0.137417	0.567	42.42	74.8148	7.25	34.3754
337	17	Ettersberg	Ett	eff2	Ett1	Ett1_4	control	LNT	18.95	10	32.75	45	6.77704	24.34	5.64	5640	231.717	3.35	0.593972	1.851	42.86	23.1551	0.0938457	0.553	43.02	77.7939	7.03	11.969
338	17	Ettersberg	Ett	eff2	Ett3	Ett3_1	control	LNT	24.3	11	53.65	36	6.22559	32.71	7.45	7450	227.759	4.59	0.616107	1.387	43.03	31.0238	0.103332	0.53	43.74	82.5283	7.14	34.7756
339	17	Ettersberg	Ett	eff2	Ett3	Ett3_2	control	LNT	23.25	13	45.75	43	5.50868	26.62	5.23	5230	196.469	3.3	0.630975	1.918	42.49	22.1533	0.100311	0.69	41.9	60.7246	7.12	10.1137
340	17	Ettersberg	Ett	eff2	Ett3	Ett3_3	control	LNT	21.6	13	38.55	28	2.84402	14.15	3.29	3290	232.509	0.91	0.276596	NA	NA	NA	NA	NA	NA	NA	NA	33.2577
341	17	Ettersberg	Ett	eff2	Ett3	Ett3_4	control	LNT	23.2	11	34.85	36	3.91614	16.44	3.66	3660	222.628	3.17	0.86612	NA	NA	NA	NA	NA	NA	NA	NA	22.2199
342	17	Ettersberg	Ett	eff2	Ett5	Ett5_1	control	LNT	22.8	11	48.35	47	8.06081	33.44	7.47	7470	223.385	4.09	0.547523	NA	NA	NA	NA	NA	NA	NA	NA	NA
343	17	Ettersberg	Ett	eff2	Ett5	Ett5_2	control	LNT	22.5	10	50.4	40	7.96	27.66	6.43	6430	232.466	4.3	0.66874	1.435	42.77	29.8049	0.0922705	0.543	43.22	79.5948	7.15	15.2263
344	17	Ettersberg	Ett	eff2	Ett5	Ett5_3	control	LNT	22.6	14	45	42	4.97345	24.16	5.27	5270	218.129	3.5	0.664137	1.395	42.9	30.7527	0.0735165	0.528	40.45	76.6098	7.21	12.5794
345	17	Ettersberg	Ett	eff2	Ett5	Ett5_4	control	LNT	15.7	12	30.5	54	7.74204	10.55	2.71	2710	256.872	1.02	0.376384	NA	NA	NA	NA	NA	NA	NA	NA	40.6129
346	17	Ettersberg	Ett	eff2	Ett6	Ett6_1	control	LNT	21.3	13	29.75	52	4.58685	12.44	2.79	2790	224.277	1.85	0.663082	NA	NA	NA	NA	NA	NA	NA	NA	52.9401
347	17	Ettersberg	Ett	eff2	Ett6	Ett6_2	control	LNT	23.5	37	47.4	41	1.23508	36.99	10.22	10220	276.291	5.78	0.565558	1.415	42.74	30.2049	0.144613	0.511	41.5	81.2133	7.16	NA
348	17	Ettersberg	Ett	eff2	Ett6	Ett6_3	control	LNT	14.1	12	37.8	79	16.6489	25.94	6.26	6260	241.326	4.61	0.736422	1.284	43.03	33.5125	0.0803784	0.485	41.93	86.4536	7.26	21.8091
349	17	Ettersberg	Ett	eff2	Ett6	Ett6_4	control	LNT	8.45	5	43.4	46	46.2521	27.11	5.19	5190	191.442	2.86	0.55106	NA	NA	NA	NA	NA	NA	NA	NA	17.3297
350	17	Ettersberg	Ett	eff2	Ett8	Ett8_1	control	LNT	17.15	5	34.65	25	9.10204	7.62	1.76	1760	230.971	0.85	0.482955	1.269	41.95	33.0575	0.0223344	0.552	42.34	76.7029	7.29	24.5891
351	17	Ettersberg	Ett	eff2	Ett8	Ett8_2	control	LNT	19.1	8	38.2	35	7.75	12.56	2.73	2730	217.357	1.65	0.604396	NA	NA	NA	NA	NA	NA	NA	NA	20.6554
352	17	Ettersberg	Ett	eff2	Ett8	Ett8_3	control	LNT	11.4	8	34.6	49	17.5899	10.78	2.34	2340	217.069	1.12	0.478632	NA	NA	NA	NA	NA	NA	NA	NA	11.4683
353	17	Ettersberg	Ett	eff2	Ett8	Ett8_4	control	LNT	18.25	11	55.7	47	12.0406	31.07	6.74	6740	216.93	4.58	0.679525	1.497	42.8	28.5905	0.100898	0.554	42.93	77.491	7.22	10.6931
624	9	Ettersberg	Ett	eff2	Ett1	Ett1_4	150 kg N / ha * yr	SNT	16.85	12	53.2	92	23.2057	52.63	11.09	11090	210.716	2.82	0.254283	2.307	43.14	18.6996	0.255846	0.806	42.81	53.1141	7.24	15.1116
625	9	Ettersberg	Ett	eff2	Ett1	Ett1_5	150 kg N / ha * yr	SNT	17.4	6	56.5	43	22.2711	35.51	6.87	6870	193.467	1.32	0.19214	NA	NA	NA	NA	NA	NA	NA	NA	23.7081
626	9	Ettersberg	Ett	eff2	Ett1	Ett1_6	150 kg N / ha * yr	SNT	17.25	8	48.6	65	21.8913	49.97	10.88	10880	217.731	3.04	0.279412	1.97	42.96	21.8071	0.214336	0.689	43.25	62.7721	7.11	33.9505
630	9	Ettersberg	Ett	eff2	Ett3	Ett3_4	150 kg N / ha * yr	SNT	15.05	10	50.15	90	28.99	51.2	10.6	10600	207.031	3.46	0.326415	NA	NA	NA	NA	NA	NA	NA	NA	27.7527
631	9	Ettersberg	Ett	eff2	Ett3	Ett3_5	150 kg N / ha * yr	SNT	13.65	9	41.4	80	25.9597	40.4	8.45	8450	209.158	2.85	0.337278	2.056	42.67	20.7539	0.173732	0.743	43.61	58.6945	7.07	28.0106
632	9	Ettersberg	Ett	eff2	Ett3	Ett3_6	150 kg N / ha * yr	SNT	13	11	51.75	90	31.5699	57.72	13.14	13140	227.651	4.88	0.371385	2.306	42.95	18.6253	0.303008	0.841	42.52	50.5589	7.13	33.4453
636	9	Ettersberg	Ett	eff2	Ett5	Ett5_4	150 kg N / ha * yr	SNT	23.15	11	57.8	83	17.8392	55.91	13.1	13100	234.305	5.59	0.426718	1.775	42.9	24.169	0.232525	0.729	43.31	59.4102	7.25	25.768
637	9	Ettersberg	Ett	eff2	Ett5	Ett5_5	150 kg N / ha * yr	SNT	17.5	10	52.6	74	21.2423	42.08	9.35	9350	222.196	3.04	0.325134	1.948	43.18	22.1663	0.182138	0.856	41.84	48.8785	7.24	12.9448
638	9	Ettersberg	Ett	eff2	Ett5	Ett5_6	150 kg N / ha * yr	SNT	17.7	12	59.25	86	22.9901	62.18	15.7	15700	252.493	4.98	0.317197	NA	NA	NA	NA	NA	NA	NA	NA	20.8097
642	9	Ettersberg	Ett	eff2	Ett6	Ett6_4	150 kg N / ha * yr	SNT	14.4	9	50.8	73	27.6142	41.7	8.22	8220	197.122	2.35	0.285888	2.221	42.9	19.3156	0.182566	0.884	42.24	47.7828	7.22	32.4815
643	9	Ettersberg	Ett	eff2	Ett6	Ett6_5	150 kg N / ha * yr	SNT	16.2	7	56.15	84	40.5926	62.26	12.82	12820	205.911	4.31	0.336193	2.156	43.04	19.9629	0.276399	0.783	41.43	52.9119	7.33	19.4146
644	9	Ettersberg	Ett	eff2	Ett6	Ett6_6	150 kg N / ha * yr	SNT	8.2	8	47.9	79	56.6845	33.24	6.02	6020	181.107	1.9	0.315615	NA	NA	NA	NA	NA	NA	NA	NA	22.1812
478	3	Gräfenroda	Graef	eff1	Ob1	Ob1_1	70 kg N / ha * yr	HNT	10.05	10	36.9	108	38.6537	26.19	5.4	5400	206.186	2.57	0.475926	1.368	43.12	31.5205	0.073872	0.697	43.03	61.736	7.15	23.9292
479	3	Gräfenroda	Graef	eff1	Ob1	Ob1_2	70 kg N / ha * yr	HNT	21.25	13	38.5	115	15.0271	45.66	11.55	11550	252.957	7.16	0.619913	1.622	42.45	26.1714	0.187341	0.615	42.04	68.3577	7.18	22.0469
480	3	Gräfenroda	Graef	eff1	Ob1	Ob1_3	70 kg N / ha * yr	HNT	17.75	26	36.3	196	14.4167	53.68	13.55	13550	252.422	6.5	0.479705	NA	NA	NA	NA	NA	NA	NA	NA	21.6407
496	3	Gräfenroda	Graef	eff1	Ob14	Ob14_1	70 kg N / ha * yr	HNT	14.75	15	39.05	93	15.4142	38.54	7.79	7790	202.128	2.65	0.34018	1.869	42.87	22.9374	0.145595	0.651	43.5	66.8203	7.34	30.3947
497	3	Gräfenroda	Graef	eff1	Ob14	Ob14_2	70 kg N / ha * yr	HNT	15.15	11	35.05	71	13.9328	26.2	5.2	5200	198.473	2.3	0.442308	NA	NA	NA	NA	NA	NA	NA	NA	20.2831
498	3	Gräfenroda	Graef	eff1	Ob14	Ob14_3	70 kg N / ha * yr	HNT	15.05	16	37.85	116	17.2334	53.86	11.62	11620	215.745	7.86	0.67642	1.409	42.87	30.4258	0.163726	0.503	40.75	81.0139	7.16	14.8465
484	3	Gräfenroda	Graef	eff1	Ob7	Ob7_1	70 kg N / ha * yr	HNT	17.55	12	40.45	134	24.7374	47.89	9.12	9120	190.436	5.17	0.566886	1.492	43.07	28.8673	0.13607	0.621	43.2	69.5652	7.15	20.3931
485	3	Gräfenroda	Graef	eff1	Ob7	Ob7_2	70 kg N / ha * yr	HNT	16.9	14	34.5	104	14.1648	36.2	8.76	8760	241.989	4.07	0.464612	NA	NA	NA	NA	NA	NA	NA	NA	28.8483
486	3	Gräfenroda	Graef	eff1	Ob7	Ob7_3	70 kg N / ha * yr	HNT	18.45	11	38.25	72	12.5698	29.41	6.76	6760	229.854	3.22	0.476331	1.477	43	29.1131	0.0955619	0.594	43.27	72.8451	7.33	22.3827
490	3	Gräfenroda	Graef	eff1	Ob8	Ob8_1	70 kg N / ha * yr	HNT	7.55	7	34.5	98	62.9735	29.67	6.54	6540	220.425	2.38	0.363914	1.773	43.35	24.4501	0.115954	0.626	43.5	69.4888	7.09	23.2459
491	3	Gräfenroda	Graef	eff1	Ob8	Ob8_2	70 kg N / ha * yr	HNT	12.55	6	40	94	48.9336	28.37	6.49	6490	228.763	2.17	0.334361	NA	NA	NA	NA	NA	NA	NA	NA	26.6366
492	3	Gräfenroda	Graef	eff1	Ob8	Ob8_3	70 kg N / ha * yr	HNT	8.95	13	31.7	146	38.7783	32.22	8.76	8760	271.881	4.64	0.52968	1.788	42.95	24.0213	0.156629	0.678	43.01	63.4366	7.1	23.2621
79	5	Gräfenroda	Graef	eff1	Ob1	Ob1_1	control	LNT	13.9	7	35.75	45	15.5339	13.57	2.96	2960	218.128	2.19	0.739865	NA	NA	NA	NA	NA	NA	NA	NA	22.2179
80	5	Gräfenroda	Graef	eff1	Ob1	Ob1_2	control	LNT	23.8	20	40.5	58	3.93487	17.95	4.67	4670	260.167	4.03	0.862955	1.046	42.21	40.3537	0.0488482	0.483	43.22	89.4824	7.04	36.7183
81	5	Gräfenroda	Graef	eff1	Ob1	Ob1_3	control	LNT	18	11	39.35	56	10.1293	24.28	5.69	5690	234.349	5.42	0.952548	1.254	43.12	34.386	0.0713526	0.477	42.79	89.7065	7.36	23.5285
82	5	Gräfenroda	Graef	eff1	Ob1	Ob1_4	control	LNT	20	17	30.15	58	4.14324	14.8	3.57	3570	241.216	2.99	0.837535	NA	NA	NA	NA	NA	NA	NA	NA	24.702
91	5	Gräfenroda	Graef	eff1	Ob13	Ob13_1	control	LNT	19.9	29	36.6	67	3.24918	27.37	7.39	7390	270.004	5.67	0.767253	1.019	42.93	42.1295	0.0753041	0.451	42.46	94.1463	7.12	22.5573
92	5	Gräfenroda	Graef	eff1	Ob13	Ob13_2	control	LNT	14.15	15	29.6	73	9.18045	15.99	3.73	3730	233.271	1.94	0.520107	NA	NA	NA	NA	NA	NA	NA	NA	32.6272
93	5	Gräfenroda	Graef	eff1	Ob13	Ob13_3	control	LNT	13.55	21	33.05	91	9.5695	17.8	4.45	4450	250	2.02	0.453933	NA	NA	NA	NA	NA	NA	NA	7.39	26.8217
94	5	Gräfenroda	Graef	eff1	Ob13	Ob13_4	control	LNT	18.15	23	41.7	96	8.58965	37.63	9.99	9990	265.48	6.26	0.626627	1.161	42.89	36.9423	0.115984	0.434	42.77	98.5484	7.05	21.7411
99	5	Gräfenroda	Graef	eff1	Ob14	Ob14_1	control	LNT	15.1	30	31.7	81	4.66821	29.49	7.72	7720	261.784	6.18	0.800518	1.459	42.86	29.3763	0.112635	0.499	41.57	83.3066	7.11	22.1036
100	5	Gräfenroda	Graef	eff1	Ob14	Ob14_2	control	LNT	13.8	15	21.65	42	3.39275	15.12	3.28	3280	216.931	1.21	0.368902	NA	NA	NA	NA	NA	NA	NA	NA	NA
101	5	Gräfenroda	Graef	eff1	Ob14	Ob14_3	control	LNT	15.7	18	34.2	61	6.38217	21.44	5.07	5070	236.474	4.48	0.883629	1.764	42.82	24.2744	0.0894348	0.533	41.26	77.4109	7.22	24.0956
102	5	Gräfenroda	Graef	eff1	Ob14	Ob14_4	control	LNT	14.6	26	23.5	70	3.33351	17.65	4.11	4110	232.861	3.76	0.914842	NA	NA	NA	NA	NA	NA	NA	NA	21.4472
95	5	Gräfenroda	Graef	eff1	Ob15	Ob15_1	control	LNT	18.1	19	30	59	4.14685	18.27	4.18	4180	228.79	3.46	0.827751	NA	NA	NA	NA	NA	NA	NA	NA	23.6854
96	5	Gräfenroda	Graef	eff1	Ob15	Ob15_2	control	LNT	16.8	18	35.4	60	6.02381	26.79	6.5	6500	242.628	5.35	0.823077	1.448	43.03	29.7169	0.09412	0.564	42.18	74.7872	7.12	23.0316
97	5	Gräfenroda	Graef	eff1	Ob15	Ob15_3	control	LNT	16	18	38.35	69	8.18802	27.7	6.72	6720	242.599	5.5	0.818452	NA	NA	NA	NA	NA	NA	NA	NA	28.6723
98	5	Gräfenroda	Graef	eff1	Ob15	Ob15_4	control	LNT	18.8	11	43.8	49	9.37814	25.09	5.85	5850	233.161	5.03	0.859829	1.247	42.98	34.4667	0.0729495	0.536	42.22	78.7687	7.05	29.3536
83	5	Gräfenroda	Graef	eff1	Ob7	Ob7_1	control	LNT	20.65	14	41.65	57	7.21186	20.9	5.66	5660	270.813	5.32	0.939929	1.004	42.71	42.5398	0.0568264	0.47	42.69	90.8298	7.42	26.6374
84	5	Gräfenroda	Graef	eff1	Ob7	Ob7_2	control	LNT	22.75	19	40	65	5.01504	33.98	8.45	8450	248.676	6.45	0.763314	1.092	42.6	39.011	0.092274	0.463	42.31	91.3823	7.1	22.1285
85	5	Gräfenroda	Graef	eff1	Ob7	Ob7_3	control	LNT	18.2	19	30.1	100	7.70445	14.91	3.66	3660	245.473	3.26	0.89071	NA	NA	NA	NA	NA	NA	NA	NA	32.4295
86	5	Gräfenroda	Graef	eff1	Ob7	Ob7_4	control	LNT	18.5	19	36.9	71	6.45349	24.14	6	6000	248.55	5.16	0.86	NA	NA	NA	NA	NA	NA	NA	NA	14.1299
87	5	Gräfenroda	Graef	eff1	Ob8	Ob8_1	control	LNT	20.1	30	30.25	93	3.66542	21.45	5.3	5300	247.086	4.53	0.854717	NA	NA	NA	NA	NA	NA	NA	NA	31.0839
88	5	Gräfenroda	Graef	eff1	Ob8	Ob8_2	control	LNT	12.6	19	38.55	105	15.9079	28.96	7.3	7300	252.072	5.99	0.820548	NA	NA	NA	NA	NA	NA	NA	NA	20.706
89	5	Gräfenroda	Graef	eff1	Ob8	Ob8_3	control	LNT	19.1	22	33.35	94	6.4605	27.1	6.95	6950	256.458	6.3	0.906475	1.102	42.61	38.6661	0.076589	0.464	42.93	92.5216	7.19	15.9215
90	5	Gräfenroda	Graef	eff1	Ob8	Ob8_4	control	LNT	20.2	19	35.1	48	3.38979	18.77	4.17	4170	222.163	5.1	1.22302	1.263	42.49	33.6421	0.0526671	0.45	39.07	86.8222	7.08	19.94
481	3	Gräfenroda	Graef	eff1	Ob1	Ob1_4	150 kg N / ha * yr	SNT	11.15	19	34.75	206	32.7904	49.81	11.73	11730	235.495	3.96	0.337596	1.988	42.94	21.5996	0.229018	0.763	43.53	57.0511	7.05	27.5158
482	3	Gräfenroda	Graef	eff1	Ob1	Ob1_5	150 kg N / ha * yr	SNT	20.35	24	37.35	175	12.383	42.72	16.56	16560	387.64	7.59	0.458333	1.588	42.65	26.8577	0.262973	0.752	42.84	56.9681	7.14	33.767
483	3	Gräfenroda	Graef	eff1	Ob1	Ob1_6	150 kg N / ha * yr	SNT	9.7	9	38.9	109	47.5693	41.37	8.98	8980	217.066	3.36	0.374165	NA	NA	NA	NA	NA	NA	NA	NA	27.3636
499	3	Gräfenroda	Graef	eff1	Ob14	Ob14_4	150 kg N / ha * yr	SNT	18.4	20	38.45	134	13.0008	67.65	16.84	16840	248.928	5.63	0.334323	NA	NA	NA	NA	NA	NA	NA	NA	16.5699
500	3	Gräfenroda	Graef	eff1	Ob14	Ob14_5	150 kg N / ha * yr	SNT	12.35	22	37.5	151	19.841	49.39	10.92	10920	221.097	6.01	0.550366	1.764	43.16	24.4671	0.192629	0.669	41.77	62.4365	7.06	35.1819
501	3	Gräfenroda	Graef	eff1	Ob14	Ob14_6	150 kg N / ha * yr	SNT	14.65	22	35.05	71	6.72122	NA	8.64	8640	NA	2.96	0.342593	1.958	43.31	22.1195	0.169171	0.666	42.94	64.4745	7.08	18.8014
487	3	Gräfenroda	Graef	eff1	Ob7	Ob7_4	150 kg N / ha * yr	SNT	16.7	21	41.85	187	21.3152	62.72	12.33	12330	196.588	8.03	0.651257	1.571	43.19	27.492	0.193704	0.657	43.56	66.3014	7.21	37.2006
488	3	Gräfenroda	Graef	eff1	Ob7	Ob7_5	150 kg N / ha * yr	SNT	18.9	16	43.05	151	20.4965	68.38	16.51	16510	241.445	5.16	0.312538	NA	NA	NA	NA	NA	NA	NA	NA	25.4085
489	3	Gräfenroda	Graef	eff1	Ob7	Ob7_6	150 kg N / ha * yr	SNT	17.25	14	36.5	125	17.8923	48.62	13.68	13680	281.366	5.72	0.418129	1.743	43.16	24.7619	0.238442	0.654	43.97	67.2324	7.18	21.4427
493	3	Gräfenroda	Graef	eff1	Ob8	Ob8_4	150 kg N / ha * yr	SNT	13.15	9	37.15	95	28.8204	43.95	9.21	9210	209.556	3.37	0.365907	2.08	43.47	20.899	0.191568	0.758	42.85	56.5303	7.07	32.8404
494	3	Gräfenroda	Graef	eff1	Ob8	Ob8_5	150 kg N / ha * yr	SNT	6.8	8	36.05	127	83.1608	36.09	8.17	8170	226.378	2.96	0.362301	NA	NA	NA	NA	NA	NA	NA	NA	28.0285
495	3	Gräfenroda	Graef	eff1	Ob8	Ob8_6	150 kg N / ha * yr	SNT	4.9	3	36.3	76	186.673	31.41	7.93	7930	252.467	2.94	0.370744	2.734	43.34	15.8522	0.216806	0.92	41.42	45.0217	7.17	17.1524
1	1	Groß_Rosenburg	GrRo	eff2	GrRo1	GrRo1_1	control	LNT	17.4	9	40.75	41	9.6689	20.42	4.6	4600	225.269	2.68	0.582609	1.424	43.31	30.4143	0.065504	0.596	43.22	72.5168	7.12	23.3444
2	1	Groß_Rosenburg	GrRo	eff2	GrRo1	GrRo1_2	control	LNT	23.05	9	39.75	37	6.08966	14.99	3.2	3200	213.476	2.09	0.653125	1.154	42.43	36.7678	0.036928	0.489	41.43	84.7239	7.22	24.8459
3	1	Groß_Rosenburg	GrRo	eff2	GrRo2	GrRo2_1	control	LNT	28	8	55.7	24	4.96786	20.22	3.98	3980	196.835	2.87	0.721106	1.21	42.93	35.4793	0.048158	0.536	41.99	78.3396	7.18	31.0463
4	1	Groß_Rosenburg	GrRo	eff2	GrRo2	GrRo2_2	control	LNT	6.25	7	33.15	44	32.3394	11.84	2.25	2250	190.034	1.86	0.826667	1.373	42.74	31.1289	0.0308925	0.538	41.55	77.2305	7.12	30.6989
5	1	Groß_Rosenburg	GrRo	eff2	GrRo3	GrRo3_1	control	LNT	18.85	12	36.7	47	6.62555	18.36	4.15	4150	226.035	2.77	0.66747	NA	NA	NA	NA	NA	NA	NA	NA	20.8397
6	1	Groß_Rosenburg	GrRo	eff2	GrRo3	GrRo3_2	control	LNT	12.9	10	37.5	43	11.5	14.4	3.06	3060	212.5	2.22	0.72549	NA	NA	NA	NA	NA	NA	NA	NA	31.5414
7	1	Groß_Rosenburg	GrRo	eff2	GrRo3	GrRo3_3	control	LNT	14.1	10	32.85	35	7.15426	16.15	3.24	3240	200.619	2.18	0.67284	1.68	43.62	25.9643	0.054432	0.495	43.03	86.9293	7.15	13.8878
8	1	Groß_Rosenburg	GrRo	eff2	GrRo3	GrRo3_4	control	LNT	16	9	33.1	39	7.96458	16.38	3.6	3600	219.78	2.31	0.641667	1.558	43.71	28.0552	0.056088	0.512	42.41	82.832	7.03	39.0291
9	1	Groß_Rosenburg	GrRo	eff2	GrRo6	GrRo6_1	control	LNT	23.85	12	NA	NA	NA	17.59	4.11	4110	233.655	2.77	0.673966	1.074	43.22	40.2421	0.0441414	0.433	42.76	98.7529	7.14	24.7798
10	1	Groß_Rosenburg	GrRo	eff2	GrRo6	GrRo6_2	control	LNT	11.5	11	38.9	56	16.2206	17.7	4.2	4200	237.288	2.99	0.711905	1.331	43.64	32.7874	0.055902	0.563	41.96	74.5293	7.05	25.2467
11	1	Groß_Rosenburg	GrRo	eff2	GrRo9	GrRo9_1	control	LNT	29.25	27	45.75	92	4.32953	27.39	6.68	6680	243.885	4.27	0.639222	NA	NA	NA	NA	NA	NA	NA	NA	26.5588
12	1	Groß_Rosenburg	GrRo	eff2	GrRo9	GrRo9_2	control	LNT	32.5	11	50.1	42	4.88587	26.81	6.18	6180	230.511	3.39	0.548544	NA	NA	NA	NA	NA	NA	NA	NA	25.0466
13	1	Groß_Rosenburg	GrRo	eff2	GrRo9	GrRo9_3	control	LNT	27.1	10	52.4	37	6.15424	27.21	6.44	6440	236.678	4.22	0.65528	0.978	42.9	43.865	0.0629832	0.477	42.93	90	7.12	23.7654
14	1	Groß_Rosenburg	GrRo	eff2	GrRo9	GrRo9_4	control	LNT	24.35	9	45.75	27	4.63655	19.52	4.05	4050	207.48	2.53	0.624691	1.324	43.24	32.6586	0.053622	0.463	43.78	94.5572	7.09	17.7749
460	2	Jävenitzer_Moor	Jaev	eff1	Jaev10	Jaev10_1	70 kg N / ha * yr	HNT	12.1	16	39.1	157	30.7082	42.63	10.65	10650	249.824	4.07	0.38216	NA	NA	NA	NA	NA	NA	NA	NA	6.38992
461	2	Jävenitzer_Moor	Jaev	eff1	Jaev10	Jaev10_2	70 kg N / ha * yr	HNT	18.4	14	33.5	188	23.4488	50.47	11.35	11350	224.886	5.1	0.449339	1.54	42.44	27.5584	0.17479	0.699	42.6	60.9442	7.17	29.7908
462	2	Jävenitzer_Moor	Jaev	eff1	Jaev10	Jaev10_3	70 kg N / ha * yr	HNT	16.2	19	41.55	100	12.499	35.34	7.9	7900	223.543	5.43	0.687342	1.428	42.72	29.916	0.112812	0.516	39.94	77.4031	7.15	25.8702
466	2	Jävenitzer_Moor	Jaev	eff1	Jaev12	Jaev12_1	70 kg N / ha * yr	HNT	11.65	9	41.8	59	22.5212	22.95	4.86	4860	211.765	2.08	0.427984	1.431	43.08	30.1048	0.0695466	0.582	42.62	73.2302	7.06	26.1402
467	2	Jävenitzer_Moor	Jaev	eff1	Jaev12	Jaev12_2	70 kg N / ha * yr	HNT	16.75	17	47.1	126	19.8414	46.49	10.98	10980	236.18	3.94	0.358834	NA	NA	NA	NA	NA	NA	NA	NA	23.555
468	2	Jävenitzer_Moor	Jaev	eff1	Jaev12	Jaev12_3	70 kg N / ha * yr	HNT	10.1	13	42.6	113	35.6626	32.34	8.06	8060	249.227	3.25	0.403226	1.336	42.92	32.1257	0.107682	0.618	42.84	69.3204	7.09	26.215
472	2	Jävenitzer_Moor	Jaev	eff1	Jaev14	Jaev14_1	70 kg N / ha * yr	HNT	15.7	20	41.9	164	20.8841	49.81	11.81	11810	237.101	4.7	0.397968	1.791	43.28	24.1653	0.203995	0.644	42.58	66.118	7.23	27.0162
473	2	Jävenitzer_Moor	Jaev	eff1	Jaev14	Jaev14_2	70 kg N / ha * yr	HNT	14.25	6	41.05	63	29.2474	29.53	6.25	6250	211.649	2.46	0.3936	NA	NA	NA	NA	NA	NA	NA	NA	21.3492
474	2	Jävenitzer_Moor	Jaev	eff1	Jaev14	Jaev14_3	70 kg N / ha * yr	HNT	12.05	15	36.45	106	20.3759	32.77	7.66	7660	233.75	3.02	0.394256	1.586	43.01	27.1185	0.114509	0.603	43.57	72.2554	7.09	20.0194
454	2	Jävenitzer_Moor	Jaev	eff1	Jaev8	Jaev8_1	70 kg N / ha * yr	HNT	10.8	6	46.25	94	66.091	47	9.76	9760	207.66	1.41	0.144467	1.953	43.47	22.2581	0.190613	0.79	42.97	54.3924	7.25	27.3855
455	2	Jävenitzer_Moor	Jaev	eff1	Jaev8	Jaev8_2	70 kg N / ha * yr	HNT	10.8	9	33	118	39.0617	44.52	11.46	11460	257.412	4.74	0.413613	1.512	43.05	28.4722	0.173275	0.623	42.73	68.5875	7.26	19.6242
456	2	Jävenitzer_Moor	Jaev	eff1	Jaev8	Jaev8_3	70 kg N / ha * yr	HNT	9.85	7	40.25	101	57.9594	40.69	9.19	9190	225.854	3.31	0.360174	NA	NA	NA	NA	NA	NA	NA	NA	23.4642
47	3	Jävenitzer_Moor	Jaev	eff1	Jaev10	Jaev10_1	control	LNT	17.8	13	38.45	65	9.80056	21.1	4.69	4690	222.275	4.8	1.02345	NA	NA	NA	NA	NA	NA	NA	NA	20.9608
48	3	Jävenitzer_Moor	Jaev	eff1	Jaev10	Jaev10_2	control	LNT	19.25	19	35.75	54	4.2782	22.13	4.95	4950	223.678	4.51	0.911111	1.303	42.77	32.8243	0.0644985	0.397	41.48	104.484	7.1	29.7295
49	3	Jävenitzer_Moor	Jaev	eff1	Jaev10	Jaev10_3	control	LNT	13.5	5	30.35	37	15.6363	7.39	1.55	1550	209.743	1.13	0.729032	NA	NA	NA	NA	NA	NA	NA	NA	23.0846
50	3	Jävenitzer_Moor	Jaev	eff1	Jaev10	Jaev10_4	control	LNT	17.55	13	42.9	62	10.6581	28.07	7.23	7230	257.57	4.22	0.583679	1.26	43.51	34.5317	0.091098	0.506	43	84.9802	7.15	30.3807
51	3	Jävenitzer_Moor	Jaev	eff1	Jaev12	Jaev12_1	control	LNT	19.65	14	35.25	44	4.63795	17.86	4.52	4520	253.08	3.54	0.783186	1.198	42.95	35.8514	0.0541496	0.506	41.47	81.9565	7.19	21.5739
52	3	Jävenitzer_Moor	Jaev	eff1	Jaev12	Jaev12_2	control	LNT	15.9	12	37.3	57	10.1431	23.02	5.34	5340	231.972	2.99	0.559925	NA	NA	NA	NA	NA	NA	NA	NA	31.0986
53	3	Jävenitzer_Moor	Jaev	eff1	Jaev12	Jaev12_3	control	LNT	15.15	17	39.9	49	6.59115	13.89	3.45	3450	248.38	2.89	0.837681	NA	NA	NA	NA	NA	NA	NA	NA	20.2507
54	3	Jävenitzer_Moor	Jaev	eff1	Jaev12	Jaev12_4	control	LNT	15.3	11	39.7	46	9.85086	22.75	5.31	5310	233.407	2.96	0.557439	1.416	43.24	30.5367	0.0751896	0.624	43.68	70	7.08	17.5258
55	3	Jävenitzer_Moor	Jaev	eff1	Jaev14	Jaev14_1	control	LNT	17.75	15	36.95	38	4.27362	21.66	5.28	5280	243.767	4.25	0.804924	1.429	43.29	30.2939	0.0754512	0.544	40.73	74.8713	7.13	18.7871
56	3	Jävenitzer_Moor	Jaev	eff1	Jaev14	Jaev14_2	control	LNT	14.65	10	34.05	49	10.3887	23.97	5.18	5180	216.103	3.77	0.727799	NA	NA	NA	NA	NA	NA	NA	NA	15.7428
57	3	Jävenitzer_Moor	Jaev	eff1	Jaev14	Jaev14_3	control	LNT	10.7	8	33	47	17.1192	10.32	2.14	2140	207.364	1.14	0.53271	NA	NA	NA	NA	NA	NA	NA	NA	23.5148
58	3	Jävenitzer_Moor	Jaev	eff1	Jaev14	Jaev14_4	control	LNT	18.5	18	34.05	47	3.80586	22.53	5.84	5840	259.21	4.4	0.753425	1.321	43.02	32.5662	0.0771464	0.548	40.31	73.5584	7.11	28.6898
40	3	Jävenitzer_Moor	Jaev	eff1	Jaev4	Jaev4_2	control	LNT	14.45	13	27.5	63	8.22278	11.32	2.34	2340	206.714	1.77	0.75641	NA	NA	NA	NA	NA	NA	NA	NA	34.1153
41	3	Jävenitzer_Moor	Jaev	eff1	Jaev4	Jaev4_3	control	LNT	24.8	34	29.1	71	1.45031	22.84	5.65	5650	247.373	6.16	1.09027	1.198	43.03	35.9182	0.067687	0.391	42.27	108.107	7.08	35.0405
42	3	Jävenitzer_Moor	Jaev	eff1	Jaev4	Jaev4_4	control	LNT	24.3	23	35.25	57	2.59501	17.99	4.5	4500	250.139	3.62	0.804444	0.923	42.39	45.9263	0.041535	0.365	43.25	118.493	7.06	34.328
43	3	Jävenitzer_Moor	Jaev	eff1	Jaev8	Jaev8_1	control	LNT	19.15	39	41.05	102	4.60635	35.96	9.78	9780	271.969	4.36	0.445808	0.92	42.96	46.6957	0.089976	0.427	41.52	97.2365	7.25	35.7542
44	3	Jävenitzer_Moor	Jaev	eff1	Jaev8	Jaev8_2	control	LNT	17.6	16	31.6	61	5.84517	18.83	4.35	4350	231.014	2.82	0.648276	NA	NA	NA	NA	NA	NA	NA	NA	14.8033
45	3	Jävenitzer_Moor	Jaev	eff1	Jaev8	Jaev8_3	control	LNT	7.5	5	26.4	38	25.752	6.84	1.33	1330	194.444	0.54	0.406015	NA	NA	NA	NA	NA	NA	NA	NA	12.3172
46	3	Jävenitzer_Moor	Jaev	eff1	Jaev8	Jaev8_4	control	LNT	22.25	30	48.3	70	4.06517	35.38	9.07	9070	256.36	4.74	0.522602	0.972	43.15	44.393	0.0881604	0.44	42.99	97.7045	7.21	23.5197
463	2	Jävenitzer_Moor	Jaev	eff1	Jaev10	Jaev10_4	150 kg N / ha * yr	SNT	16.75	13	42.1	142	26.4544	66.72	20.25	20250	303.507	9.63	0.475556	1.362	43.51	31.9457	0.275805	0.665	41	61.6541	7.22	14.5914
464	2	Jävenitzer_Moor	Jaev	eff1	Jaev10	Jaev10_5	150 kg N / ha * yr	SNT	14.3	23	37.55	161	17.3811	56.45	14.5	14500	256.864	7.8	0.537931	NA	NA	NA	NA	NA	NA	NA	NA	12.4117
465	2	Jävenitzer_Moor	Jaev	eff1	Jaev10	Jaev10_6	150 kg N / ha * yr	SNT	13.75	17	40.15	177	29.4024	49.8	14.77	14770	296.586	5.94	0.402167	1.764	42.52	24.1043	0.260543	0.624	42.87	68.7019	7.11	18.0395
469	2	Jävenitzer_Moor	Jaev	eff1	Jaev12	Jaev12_4	150 kg N / ha * yr	SNT	10.1	13	37.3	131	36.2148	48.76	11.77	11770	241.386	3.3	0.280374	NA	NA	NA	NA	NA	NA	NA	NA	16.7585
470	2	Jävenitzer_Moor	Jaev	eff1	Jaev12	Jaev12_5	150 kg N / ha * yr	SNT	11.55	15	42.35	150	35.6667	53.74	14.94	14940	278.005	5.04	0.337349	1.586	43.43	27.3834	0.236948	0.642	43.05	67.0561	7.16	25.4251
471	2	Jävenitzer_Moor	Jaev	eff1	Jaev12	Jaev12_6	150 kg N / ha * yr	SNT	12.8	6	45.4	66	38.0156	42.96	11.98	11980	278.864	4.82	0.402337	1.765	43.25	24.5042	0.211447	0.852	40.83	47.9225	7.21	17.9166
475	2	Jävenitzer_Moor	Jaev	eff1	Jaev14	Jaev14_4	150 kg N / ha * yr	SNT	8.65	5	28.2	11	6.17225	4.17	0.48	480	115.108	0.24	0.5	2.677	43.11	16.1038	0.0061571	1.12	41.53	37.0804	7.26	33.1843
476	2	Jävenitzer_Moor	Jaev	eff1	Jaev14	Jaev14_5	150 kg N / ha * yr	SNT	14.05	11	47.8	92	27.4542	53.33	15.71	15710	294.581	5.51	0.350732	1.655	42.91	25.9275	0.249905	0.822	42.8	52.0681	7.16	16.355
477	2	Jävenitzer_Moor	Jaev	eff1	Jaev14	Jaev14_6	150 kg N / ha * yr	SNT	13.2	30	40.4	153	14.6091	52.16	12.57	12570	240.989	3.61	0.287192	NA	NA	NA	NA	NA	NA	NA	NA	17.0423
457	2	Jävenitzer_Moor	Jaev	eff1	Jaev8	Jaev8_4	150 kg N / ha * yr	SNT	12.9	8	43.45	86	35.2083	60.33	13.88	13880	230.068	3.32	0.239193	NA	NA	NA	NA	NA	NA	NA	NA	28.199
458	2	Jävenitzer_Moor	Jaev	eff1	Jaev8	Jaev8_5	150 kg N / ha * yr	SNT	11.75	17	43.75	108	22.6546	70.12	17.75	17750	253.137	5.12	0.288451	1.604	42.82	26.6958	0.28471	0.698	43	61.6046	7.19	17.7508
459	2	Jävenitzer_Moor	Jaev	eff1	Jaev8	Jaev8_6	150 kg N / ha * yr	SNT	11.95	14	41.15	148	35.4029	56.08	17.96	17960	320.257	6.62	0.368597	1.376	43.05	31.2863	0.24713	0.585	38.01	64.9744	7.11	13.408
436	1	Jemmeritzer_Moor	Je	eff1	Je12	Je12_1	70 kg N / ha * yr	HNT	14.8	52	44.6	324	17.7765	57.22	14.03	14030	245.194	10.16	0.724163	NA	NA	NA	NA	NA	NA	NA	NA	22.0782
437	1	Jemmeritzer_Moor	Je	eff1	Je12	Je12_2	70 kg N / ha * yr	HNT	16.25	28	37.25	146	10.9527	46.23	13.83	13830	299.156	7.47	0.54013	1.363	42.64	31.2839	0.182915	0.599	41.17	68.7312	7.11	26.6975
438	1	Jemmeritzer_Moor	Je	eff1	Je12	Je12_3	70 kg N / ha * yr	HNT	14.85	34	32.25	197	11.5832	38.37	11.56	11560	301.277	6.81	0.5891	1.19	43.12	36.2353	0.137564	0.518	43.09	83.1853	7.11	16.2125
448	1	Jemmeritzer_Moor	Je	eff1	Je13	Je13_1	70 kg N / ha * yr	HNT	19.35	21	41.95	122	11.5948	54.87	14.99	14990	273.191	7.79	0.51968	1.333	43.19	32.4006	0.199817	0.536	43.04	80.2985	7.11	25.3342
449	1	Jemmeritzer_Moor	Je	eff1	Je13	Je13_2	70 kg N / ha * yr	HNT	12.3	17	45.5	118	24.6767	44.01	11.15	11150	253.352	8.73	0.78296	NA	NA	NA	NA	NA	NA	NA	NA	33.4032
450	1	Jemmeritzer_Moor	Je	eff1	Je13	Je13_3	70 kg N / ha * yr	HNT	16.15	46	34.3	175	7.07982	52.46	15.06	15060	287.076	7.28	0.4834	1.38	43.33	31.3986	0.207828	0.524	43.45	82.9198	7.22	18.4745
442	1	Jemmeritzer_Moor	Je	eff1	Je16	Je16_1	70 kg N / ha * yr	HNT	18.1	9	45	80	21.0994	50.59	12.55	12550	248.073	5.03	0.400797	NA	NA	NA	NA	NA	NA	NA	NA	23.2043
443	1	Jemmeritzer_Moor	Je	eff1	Je16	Je16_2	70 kg N / ha * yr	HNT	15.1	18	32.9	167	19.2145	50.66	12.61	12610	248.914	5.38	0.426646	1.393	42.77	30.7035	0.175657	0.497	42.44	85.3924	7.02	27.0875
444	1	Jemmeritzer_Moor	Je	eff1	Je16	Je16_3	70 kg N / ha * yr	HNT	21.25	17	34.65	119	10.4141	57	15.09	15090	264.737	6.07	0.402253	1.338	42.69	31.9058	0.201904	0.518	43.48	83.9382	7.23	23.488
430	1	Jemmeritzer_Moor	Je	eff1	Je7	Je7_1	70 kg N / ha * yr	HNT	11.05	9	41.5	103	41.9814	38.37	8.07	8070	210.321	3.3	0.408922	1.911	42.83	22.4123	0.154218	0.702	40.63	57.8775	7.13	22.7227
431	1	Jemmeritzer_Moor	Je	eff1	Je7	Je7_2	70 kg N / ha * yr	HNT	10.3	13	35.5	147	37.9731	41.01	9.1	9100	221.897	5.21	0.572527	NA	NA	NA	NA	NA	NA	NA	NA	26.0567
432	1	Jemmeritzer_Moor	Je	eff1	Je7	Je7_3	70 kg N / ha * yr	HNT	15.5	12	39.75	118	24.2177	44.01	13.26	13260	301.295	6.51	0.49095	1.277	42.85	33.5552	0.16933	0.573	41.42	72.2862	7.28	18.786
19	2	Jemmeritzer_Moor	Je	eff1	Je11	Je11_1	control	LNT	24.05	9	38.2	35	5.17695	17.86	3.99	3990	223.404	1.98	0.496241	NA	NA	NA	NA	0.81	43.09	53.1975	NA	25.4767
20	2	Jemmeritzer_Moor	Je	eff1	Je11	Je11_2	control	LNT	13.55	8	38.25	42	13.8201	13.91	2.66	2660	191.229	2.08	0.781955	1.217	43.17	35.4725	0.0323722	0.513	42.91	83.6452	7.18	21.748
21	2	Jemmeritzer_Moor	Je	eff1	Je11	Je11_3	control	LNT	17.6	14	36.15	58	7.50933	18.53	4.69	4690	253.103	4.09	0.872068	1.26	44.1	35	0.059094	0.448	42.34	94.5089	7.28	18.995
22	2	Jemmeritzer_Moor	Je	eff1	Je11	Je11_4	control	LNT	21.6	20	32.4	57	3.275	19.87	4.67	4670	235.028	3.49	0.747323	NA	NA	NA	NA	NA	NA	NA	NA	15.3634
23	2	Jemmeritzer_Moor	Je	eff1	Je12	Je12_1	control	LNT	15.1	21	30	87	7.23084	15.87	3.96	3960	249.527	2.67	0.674242	NA	NA	NA	NA	NA	NA	NA	NA	23.5989
24	2	Jemmeritzer_Moor	Je	eff1	Je12	Je12_2	control	LNT	18.4	19	37.45	58	5.2131	20.73	5.43	5430	261.939	3.98	0.732965	1.288	43.56	33.8199	0.0699384	0.51	42.5	83.3333	7.13	27.5719
25	2	Jemmeritzer_Moor	Je	eff1	Je12	Je12_3	control	LNT	14	10	30.6	51	10.1471	15.46	3.16	3160	204.398	2.48	0.78481	1.483	43.4	29.265	0.0468628	0.589	41.82	71.0017	7.21	17.0006
26	2	Jemmeritzer_Moor	Je	eff1	Je12	Je12_4	control	LNT	20.25	11	37.65	41	5.92997	14.42	3.33	3330	230.929	2.21	0.663664	NA	NA	NA	NA	NA	NA	NA	NA	10.7611
31	2	Jemmeritzer_Moor	Je	eff1	Je13	Je13_1	control	LNT	14.15	21	29.45	64	5.34292	20.17	4.71	4710	233.515	3.54	0.751592	1.284	43.59	33.9486	0.0604764	0.473	41.98	88.7526	7.54	NA
32	2	Jemmeritzer_Moor	Je	eff1	Je13	Je13_2	control	LNT	14.95	24	32.7	66	5.01505	19.73	4.99	4990	252.914	3.54	0.709419	1.363	42.91	31.482	0.0680137	0.418	43.49	104.043	7.26	26.7943
33	2	Jemmeritzer_Moor	Je	eff1	Je13	Je13_3	control	LNT	15.7	38	30.25	123	5.23659	23.04	5.99	5990	259.983	3.8	0.634391	NA	NA	NA	NA	NA	NA	NA	NA	25.7511
34	2	Jemmeritzer_Moor	Je	eff1	Je13	Je13_4	control	LNT	17.25	18	35.75	59	5.79308	15.4	3.72	3720	241.558	2.45	0.658602	NA	NA	NA	NA	NA	NA	NA	NA	18.0443
35	2	Jemmeritzer_Moor	Je	eff1	Je14	Je14_1	control	LNT	6.5	5	23.25	52	36.2	8.74	1.59	1590	181.922	0.9	0.566038	1.729	42.57	24.6212	0.0274911	0.582	43.08	74.0206	6.98	20.4837
36	2	Jemmeritzer_Moor	Je	eff1	Je14	Je14_2	control	LNT	10.55	16	22.4	70	8.2891	8.16	1.68	1680	205.882	1.27	0.755952	1.464	42.76	29.2077	0.0245952	0.473	42.07	88.9429	7.25	25.466
37	2	Jemmeritzer_Moor	Je	eff1	Je14	Je14_3	control	LNT	16.55	22	26.2	62	3.46141	17.2	4.04	4040	234.884	2.9	0.717822	NA	NA	NA	NA	NA	NA	NA	NA	25.148
38	2	Jemmeritzer_Moor	Je	eff1	Je14	Je14_4	control	LNT	12.75	22	29.6	80	7.44207	15.77	3.77	3770	239.062	3.28	0.870027	NA	NA	NA	NA	NA	NA	NA	NA	22.0771
27	2	Jemmeritzer_Moor	Je	eff1	Je16	Je16_1	control	LNT	16.5	14	32.15	59	7.21147	24.22	4.9	4900	202.312	2.24	0.457143	1.452	42.92	29.5592	0.071148	0.534	43.01	80.5431	7.17	15.5953
28	2	Jemmeritzer_Moor	Je	eff1	Je16	Je16_2	control	LNT	16.75	26	26.9	101	5.23858	16.77	3.99	3990	237.925	3.02	0.756892	NA	NA	NA	NA	NA	NA	NA	NA	19.5903
29	2	Jemmeritzer_Moor	Je	eff1	Je16	Je16_3	control	LNT	16.25	24	37.4	87	7.34308	31.1	7.12	7120	228.939	4.08	0.573034	1.208	43.35	35.8858	0.0860096	0.428	41.18	96.215	7.18	25.0666
30	2	Jemmeritzer_Moor	Je	eff1	Je16	Je16_4	control	LNT	18.05	23	35	77	5.49163	29.57	6.91	6910	233.683	4.2	0.607815	NA	NA	NA	NA	NA	NA	NA	NA	30.4628
15	2	Jemmeritzer_Moor	Je	eff1	Je7	Je7_1	control	LNT	13.4	19	34.5	78	9.56952	27.76	7.01	7010	252.522	3.92	0.559201	1.571	43.45	27.6575	0.110127	0.541	42.77	79.0573	7.27	29.7182
16	2	Jemmeritzer_Moor	Je	eff1	Je7	Je7_2	control	LNT	15.1	11	35.15	53	10.2158	14.85	3.18	3180	214.141	1.82	0.572327	NA	NA	NA	NA	NA	NA	NA	NA	21.4142
17	2	Jemmeritzer_Moor	Je	eff1	Je7	Je7_3	control	LNT	21.15	12	43.95	53	8.1779	31.06	7.76	7760	249.839	4.34	0.559278	1.278	42.73	33.4351	0.0991728	0.502	42.53	84.7211	7.1	17.2492
18	2	Jemmeritzer_Moor	Je	eff1	Je7	Je7_4	control	LNT	22.4	32	32.75	108	3.93443	24.05	5.97	5970	248.233	4.87	0.815745	NA	NA	NA	NA	NA	NA	NA	NA	27.6686
439	1	Jemmeritzer_Moor	Je	eff1	Je12	Je12_4	150 kg N / ha * yr	SNT	18.1	24	47	172	17.6096	68.51	21.83	21830	318.64	8.42	0.385708	1.625	43.06	26.4985	0.346775	0.671	43.13	64.2772	7.15	12.7472
440	1	Jemmeritzer_Moor	Je	eff1	Je12	Je12_5	150 kg N / ha * yr	SNT	12	18	36.45	172	28.025	48.72	16.18	16180	332.102	8.18	0.505562	1.298	43.14	33.2357	0.210016	0.601	42.16	70.1498	7.06	21.5291
441	1	Jemmeritzer_Moor	Je	eff1	Je12	Je12_6	150 kg N / ha * yr	SNT	17	32	46	197	15.6581	71.74	14.51	14510	202.258	11.64	0.802205	NA	NA	NA	NA	NA	NA	NA	NA	11.2804
452	1	Jemmeritzer_Moor	Je	eff1	Je13	Je13_5	150 kg N / ha * yr	SNT	13.3	15	48.15	132	30.8586	64.19	15.69	15690	244.431	5.38	0.342894	2.008	43.1	21.4641	0.315055	0.507	43.97	86.7258	7.17	33.529
453	1	Jemmeritzer_Moor	Je	eff1	Je13	Je13_6	150 kg N / ha * yr	SNT	16.1	19	36.15	121	13.2993	46.66	14.38	14380	308.187	7.47	0.519471	1.592	43.22	27.1482	0.22893	0.803	43.17	53.7609	7.02	20.2057
445	1	Jemmeritzer_Moor	Je	eff1	Je16	Je16_4	150 kg N / ha * yr	SNT	17.15	9	37.15	114	26.4383	52.11	15.19	15190	291.499	6.49	0.427255	1.492	42.79	28.6796	0.226635	0.604	43.38	71.8212	7.13	14.3874
446	1	Jemmeritzer_Moor	Je	eff1	Je16	Je16_5	150 kg N / ha * yr	SNT	14	10	40.75	86	24.0321	43.3	12.17	12170	281.062	4.54	0.373048	1.748	42.49	24.3078	0.212732	0.718	42.33	58.9554	7.14	32.6049
447	1	Jemmeritzer_Moor	Je	eff1	Je16	Je16_6	150 kg N / ha * yr	SNT	17.45	13	41.25	128	22.2753	53.21	13.63	13630	256.155	4.91	0.360235	NA	NA	NA	NA	NA	NA	NA	NA	36.4323
433	1	Jemmeritzer_Moor	Je	eff1	Je7	Je7_4	150 kg N / ha * yr	SNT	14.55	12	42.3	144	33.8866	68.47	16	16000	233.679	6.24	0.39	NA	NA	NA	NA	NA	NA	NA	NA	33.3166
434	1	Jemmeritzer_Moor	Je	eff1	Je7	Je7_5	150 kg N / ha * yr	SNT	11.75	15	35.25	193	37.6	52.2	14.94	14940	286.207	7.98	0.534137	1.836	42.74	23.2789	0.274298	0.659	40.31	61.1684	7.2	27.0334
435	1	Jemmeritzer_Moor	Je	eff1	Je7	Je7_6	150 kg N / ha * yr	SNT	10.5	13	38.4	169	46.5429	47.69	16.12	16120	338.016	7.87	0.488213	1.471	42.51	28.8987	0.237125	0.637	42.34	66.4678	7.25	25.9426
59	4	Massanei	Mass	eff2	Mass1	Mass1_1	control	LNT	20.35	23	35.35	86	5.49525	27.4	5.27	5270	192.336	5.11	0.969639	1.195	42.88	35.8828	0.0629765	0.494	41.54	84.0891	7.24	26.6722
60	4	Massanei	Mass	eff2	Mass1	Mass1_2	control	LNT	15.7	15	33.4	63	7.93503	17.91	3.97	3970	221.664	3.29	0.828715	NA	NA	NA	NA	NA	NA	NA	NA	22.8948
61	4	Massanei	Mass	eff2	Mass1	Mass1_3	control	LNT	15	10	26.65	54	8.594	9.05	1.96	1960	216.575	1.02	0.520408	NA	NA	NA	NA	NA	NA	NA	NA	38.1264
62	4	Massanei	Mass	eff2	Mass1	Mass1_4	control	LNT	23.4	11	39.85	42	5.50233	21.06	4.65	4650	220.798	3.1	0.666667	1.413	42.89	30.3539	0.0657045	0.454	42.49	93.5903	7.3	34.2624
63	4	Massanei	Mass	eff2	Mass2	Mass2_1	control	LNT	18	20	29.1	93	6.5175	13.44	3.28	3280	244.048	1.88	0.573171	1.04	42.16	40.5385	0.034112	0.406	43.79	107.857	7.11	31.3016
64	4	Massanei	Mass	eff2	Mass2	Mass2_2	control	LNT	18.4	12	31.4	44	5.25725	15.73	3.61	3610	229.498	2.11	0.584488	NA	NA	NA	NA	NA	NA	NA	NA	21.4808
65	4	Massanei	Mass	eff2	Mass2	Mass2_3	control	LNT	17.75	21	30.65	126	9.36056	20.28	4.81	4810	237.179	2.66	0.553015	NA	NA	NA	NA	NA	NA	NA	NA	23.0376
66	4	Massanei	Mass	eff2	Mass2	Mass2_4	control	LNT	16.8	10	36.05	45	8.65625	16.92	3.62	3620	213.948	2.23	0.616022	1.554	42.46	27.323	0.0522144	0.502	43.09	85.8367	7.22	38.3114
67	4	Massanei	Mass	eff2	Mass3	Mass3_1	control	LNT	20.05	11	40.6	54	8.9406	25.6	5.79	5790	226.172	4.38	0.756477	1.248	42.95	34.4151	0.0722592	0.396	42.5	107.323	7.12	21.679
68	4	Massanei	Mass	eff2	Mass3	Mass3_2	control	LNT	17.35	7	35.8	44	11.9699	17.65	3.92	3920	222.096	2.22	0.566327	NA	NA	NA	NA	NA	NA	NA	NA	22.4823
69	4	Massanei	Mass	eff2	Mass3	Mass3_3	control	LNT	14.35	8	37.5	65	20.2326	20.65	4.15	4150	200.969	4.01	0.966265	1.319	42.74	32.4033	0.0547385	0.493	42.43	86.0649	7.19	21.9198
70	4	Massanei	Mass	eff2	Mass3	Mass3_4	control	LNT	18.9	16	39.2	64	7.2963	28.26	6.47	6470	228.946	3.62	0.559505	NA	NA	NA	NA	NA	NA	NA	NA	19.7147
71	4	Massanei	Mass	eff2	Mass4	Mass4_1	control	LNT	14.55	18	28.75	112	11.2948	13.47	3.14	3140	233.111	1.92	0.611465	NA	NA	NA	NA	NA	NA	NA	NA	40.0839
72	4	Massanei	Mass	eff2	Mass4	Mass4_2	control	LNT	15.75	20	38	80	8.65079	22.35	4.81	4810	215.213	3.24	0.673597	1.477	42.79	28.9709	0.0677943	0.499	43.62	87.4148	7.19	38.1219
73	4	Massanei	Mass	eff2	Mass4	Mass4_3	control	LNT	10.1	9	31.4	57	18.6898	13.13	2.6	2600	198.02	2.13	0.819231	1.704	43.03	25.2523	0.044304	0.569	41.47	72.8822	7.01	20.1628
74	4	Massanei	Mass	eff2	Mass4	Mass4_4	control	LNT	20.25	22	31.95	69	3.94848	25.95	5.55	5550	213.873	3.09	0.556757	NA	NA	NA	NA	NA	NA	NA	NA	22.0778
75	4	Massanei	Mass	eff2	Mass5	Mass5_1	control	LNT	22.65	11	34.4	46	5.35119	22.6	4.71	4710	208.407	3.51	0.745223	1.445	43.53	30.1246	0.0680595	0.543	43.41	79.9448	7.11	20.21
76	4	Massanei	Mass	eff2	Mass5	Mass5_2	control	LNT	21.65	16	40.25	68	6.90127	24.3	5.73	5730	235.802	3.99	0.696335	1.307	42.63	32.6167	0.0748911	0.448	42.01	93.7723	7.03	25.0547
77	4	Massanei	Mass	eff2	Mass5	Mass5_3	control	LNT	12.55	13	26.1	79	11.6381	11.79	2.63	2630	223.07	1.75	0.665399	NA	NA	NA	NA	NA	NA	NA	NA	11.616
78	4	Massanei	Mass	eff2	Mass5	Mass5_4	control	LNT	18.2	24	26.9	113	5.95902	19.37	4.7	4700	242.643	3.33	0.708511	NA	NA	NA	NA	NA	NA	NA	NA	16.2682
718	13	Massanei	Mass	eff2	Mass2	Mass2_1	150 kg N / ha * yr	SNT	15.2	14	35.05	96	14.812	37.49	9.12	9120	243.265	3.9	0.427632	NA	NA	NA	NA	NA	NA	NA	NA	5.70505
719	13	Massanei	Mass	eff2	Mass2	Mass2_2	150 kg N / ha * yr	SNT	12.25	16	37.55	168	31.1857	46.66	13.03	13030	279.254	5.83	0.447429	1.67	43.23	25.8862	0.217601	0.668	43.32	64.8503	7.37	20.1889
720	13	Massanei	Mass	eff2	Mass2	Mass2_3	150 kg N / ha * yr	SNT	15.25	10	35.5	106	23.6754	43.73	11.16	11160	255.202	4.51	0.404122	1.481	42.75	28.8656	0.16528	0.606	43.44	71.6832	7.22	21.3218
721	13	Massanei	Mass	eff2	Mass3	Mass3_1	150 kg N / ha * yr	SNT	11.8	15	38.15	105	21.6314	42.16	10.16	10160	240.987	3.84	0.377953	1.468	42.78	29.1417	0.149149	0.544	43.61	80.1654	7.36	13.5694
722	13	Massanei	Mass	eff2	Mass3	Mass3_2	150 kg N / ha * yr	SNT	12.5	9	37.05	99	31.604	39.41	9.07	9070	230.145	3.33	0.367144	NA	NA	NA	NA	NA	NA	NA	NA	29.671
723	13	Massanei	Mass	eff2	Mass3	Mass3_3	150 kg N / ha * yr	SNT	11.3	20	38.6	151	24.7903	43.97	11.96	11960	272.004	5	0.41806	1.407	43.41	30.8529	0.168277	0.59	43.44	73.6271	7.27	29.0586
724	13	Massanei	Mass	eff2	Mass4	Mass4_1	150 kg N / ha * yr	SNT	13.7	14	38.75	115	22.2338	47.2	10.88	10880	230.508	4.47	0.410846	1.481	43.45	29.3383	0.161133	0.529	43.56	82.344	7.18	15.452
725	13	Massanei	Mass	eff2	Mass4	Mass4_2	150 kg N / ha * yr	SNT	14.4	14	38	121	21.8075	44.35	13.08	13080	294.927	6.69	0.511468	NA	NA	NA	NA	NA	NA	NA	NA	20.3908
726	13	Massanei	Mass	eff2	Mass4	Mass4_3	150 kg N / ha * yr	SNT	15.55	23	40.2	127	13.2748	52.24	12.54	12540	240.046	5.17	0.412281	1.511	43.02	28.4712	0.234809	0.588	43.3	73.6395	7.32	29.0171
727	13	Massanei	Mass	eff2	Mass5	Mass5_1	150 kg N / ha * yr	SNT	12.7	14	33	108	19.045	34.97	8.94	8940	255.648	4.18	0.467562	1.615	42.71	26.4458	0.144381	0.577	43.69	75.7192	7.14	28.4717
728	13	Massanei	Mass	eff2	Mass5	Mass5_2	150 kg N / ha * yr	SNT	2.25	4	27.8	18	54.6	7.22	1.01	1010	139.889	0.89	0.881188	2.716	42.68	15.7143	0.024444	0.672	35.07	52.1875	7.2	42.9611
729	13	Massanei	Mass	eff2	Mass5	Mass5_3	150 kg N / ha * yr	SNT	12.8	19	34.2	125	16.5781	39.27	9.21	9210	234.53	3.81	0.413681	NA	NA	NA	NA	NA	NA	NA	NA	28.67
188	9	Oberhof	Ob	eff1	Ob2.11	Ob2.11_2	control	LNT	13.65	8	39.7	38	12.815	20.8	4.48	4480	215.385	3.73	0.832589	1.193	43.38	36.3621	0.0534464	0.556	41.5	74.6403	7.04	24.9145
189	9	Oberhof	Ob	eff1	Ob2.15	Ob2.15_1	control	LNT	13.05	8	40.15	51	18.6135	19.3	4.14	4140	214.508	3.63	0.876812	1.373	43.12	31.4057	0.0568422	0.491	42.44	86.4358	7.14	10.9097
190	9	Oberhof	Ob	eff1	Ob2.15	Ob2.15_2	control	LNT	17.05	18	34.9	72	7.18768	24.27	6.18	6180	254.635	5.23	0.846278	1.087	42.66	39.2456	0.0671766	0.447	41.69	93.2662	7.14	NA
191	9	Oberhof	Ob	eff1	Ob2.15	Ob2.15_3	control	LNT	18.2	17	28.5	62	4.71105	12.54	3.15	3150	251.196	2.29	0.726984	NA	NA	NA	NA	NA	NA	NA	NA	13.2824
192	9	Oberhof	Ob	eff1	Ob2.15	Ob2.15_4	control	LNT	11.7	11	28.25	78	16.1212	12.89	2.9	2900	224.981	2.19	0.755172	NA	NA	NA	NA	NA	NA	NA	NA	36.5377
175	9	Oberhof	Ob	eff1	Ob2.2	Ob2.2_1	control	LNT	2.6	6	10.15	23	13.9647	5.74	0.42	420	73.1707	0.4	0.952381	NA	NA	NA	NA	NA	NA	NA	NA	NA
176	9	Oberhof	Ob	eff1	Ob2.2	Ob2.2_2	control	LNT	12	12	28.5	46	8.10417	15.86	3.19	3190	201.135	2.6	0.815047	1.567	43.55	27.792	0.0499873	0.512	42.09	82.207	7.03	17.5625
177	9	Oberhof	Ob	eff1	Ob2.2	Ob2.2_3	control	LNT	18.55	15	40.8	64	8.38437	15.87	3.84	3840	241.966	4.29	1.11719	NA	NA	NA	NA	NA	NA	NA	NA	24.257
178	9	Oberhof	Ob	eff1	Ob2.2	Ob2.2_4	control	LNT	16.25	16	23.9	54	3.96385	12.64	2.75	2750	217.563	2.45	0.890909	1.286	42.31	32.9005	0.035365	0.413	41.23	99.8305	7.16	38.9215
179	9	Oberhof	Ob	eff1	Ob2.5	Ob2.5_1	control	LNT	9.6	6	30.45	36	18.0312	7.64	1.28	1280	167.539	1.52	1.1875	NA	NA	NA	NA	NA	NA	NA	NA	19.6325
180	9	Oberhof	Ob	eff1	Ob2.5	Ob2.5_2	control	LNT	18	17	30.75	51	4.125	20.5	4.28	4280	208.78	5.18	1.21028	1.41	43.16	30.6099	0.060348	0.503	38.42	76.3817	7.16	9.94668
181	9	Oberhof	Ob	eff1	Ob2.5	Ob2.5_3	control	LNT	10.4	6	25	43	16.2276	7.84	1.74	1740	221.939	1.29	0.741379	NA	NA	NA	NA	NA	NA	NA	NA	6.32495
182	9	Oberhof	Ob	eff1	Ob2.5	Ob2.5_4	control	LNT	16.35	13	32.1	71	9.72265	14.47	3.34	3340	230.822	2.89	0.865269	1.124	42.02	37.3843	0.0375416	0.542	41.43	76.4391	7.15	6.73431
183	9	Oberhof	Ob	eff1	Ob2.8	Ob2.8_1	control	LNT	14.1	15	33.3	66	9.39149	14.6	3.38	3380	231.507	3.31	0.97929	1.449	42.68	29.4548	0.0489762	0.559	42.62	76.2433	7.17	18.6904
184	9	Oberhof	Ob	eff1	Ob2.8	Ob2.8_2	control	LNT	13.65	10	32.6	57	12.6132	15.11	3.55	3550	234.944	2.29	0.64507	NA	NA	NA	NA	NA	NA	NA	NA	22.2804
185	9	Oberhof	Ob	eff1	Ob2.8	Ob2.8_3	control	LNT	11.6	12	28.5	78	14.9698	22.47	5.39	5390	239.875	4.18	0.77551	1.548	43.08	27.8295	0.0784836	0.512	42.9	83.7891	7.13	16.0143
186	9	Oberhof	Ob	eff1	Ob2.8	Ob2.8_4	control	LNT	2.95	3	10.35	27	30.5763	0.95	0.24	240	252.632	0.19	0.791667	NA	NA	NA	NA	NA	NA	NA	NA	32.2709
751	15	Oberhof	Ob	eff1	Ob2.15	Ob2.15_1	150 kg N / ha * yr	SNT	9.1	11	33.9	151	50.1379	55.58	11.92	11920	214.466	3.94	0.330537	NA	NA	NA	NA	NA	NA	NA	NA	32.2695
752	15	Oberhof	Ob	eff1	Ob2.15	Ob2.15_2	150 kg N / ha * yr	SNT	4.8	9	30.95	145	102.883	38.5	11.1	11100	288.312	5.48	0.493694	1.844	43.09	23.3677	0.204684	0.775	42.65	55.0323	7.12	13.8426
753	15	Oberhof	Ob	eff1	Ob2.15	Ob2.15_3	150 kg N / ha * yr	SNT	5.9	10	34.25	111	63.4364	41.98	11.83	11830	281.801	4.69	0.39645	1.69	42.97	25.426	0.201617	0.712	42.29	59.3961	7.31	16.8763
742	15	Oberhof	Ob	eff1	Ob2.2	Ob2.2_1	150 kg N / ha * yr	SNT	13.35	12	33.45	115	23.0122	36.52	9.79	9790	268.072	4.46	0.455567	NA	NA	NA	NA	NA	NA	NA	NA	34.5101
743	15	Oberhof	Ob	eff1	Ob2.2	Ob2.2_2	150 kg N / ha * yr	SNT	8.5	12	29.1	108	29.8118	37.66	10.47	10470	278.014	6.36	0.60745	2.078	42.97	20.6785	0.217567	0.794	39.12	49.2695	7.07	50.2082
744	15	Oberhof	Ob	eff1	Ob2.2	Ob2.2_3	150 kg N / ha * yr	SNT	11.35	12	45.85	112	36.7034	63.29	14.4	14400	227.524	4.82	0.334722	1.865	43.5	23.3244	0.26856	0.658	43.42	65.9878	7.27	22.913
745	15	Oberhof	Ob	eff1	Ob2.5	Ob2.5_1	150 kg N / ha * yr	SNT	8.9	14	29.75	141	32.6657	45.01	11.38	11380	252.833	5.53	0.48594	1.565	42.65	27.2524	0.178097	0.643	42.73	66.4541	7.26	12.9867
746	15	Oberhof	Ob	eff1	Ob2.5	Ob2.5_2	150 kg N / ha * yr	SNT	9.85	20	36.85	144	25.936	47.86	13.46	13460	281.237	6.21	0.461367	1.498	43	28.7049	0.201631	0.657	42.28	64.3531	7.26	25.3037
747	15	Oberhof	Ob	eff1	Ob2.5	Ob2.5_3	150 kg N / ha * yr	SNT	9	15	33.35	120	28.6444	37.84	8.35	8350	220.666	4.25	0.508982	NA	NA	NA	NA	NA	NA	NA	NA	22.9829
748	15	Oberhof	Ob	eff1	Ob2.8	Ob2.8_1	150 kg N / ha * yr	SNT	7.7	8	41.1	121	79.7321	51.23	11.82	11820	230.724	4.97	0.420474	1.77	43.46	24.5537	0.209214	0.686	41.37	60.3061	7.23	24.6199
749	15	Oberhof	Ob	eff1	Ob2.8	Ob2.8_2	150 kg N / ha * yr	SNT	5.7	9	31.35	156	94.3333	39.02	13.34	13340	341.876	5.98	0.448276	1.807	42.96	23.7742	0.234729	0.795	42.57	53.5472	7.19	37.1913
750	15	Oberhof	Ob	eff1	Ob2.8	Ob2.8_3	150 kg N / ha * yr	SNT	6.85	10	35.25	112	56.635	37.26	9.38	9380	251.744	3.62	0.385928	NA	NA	NA	NA	NA	NA	NA	NA	30.8949
502	4	Pressel_Wald	PresWa	eff1	PresWa2	PresWa2_1	70 kg N / ha * yr	HNT	11.35	15	38.85	127	27.9806	42.93	10.02	10020	233.403	3.73	0.372255	NA	NA	NA	NA	NA	NA	NA	NA	15.4514
503	4	Pressel_Wald	PresWa	eff1	PresWa2	PresWa2_2	70 kg N / ha * yr	HNT	14.25	12	40.3	108	24.4526	43.69	12.94	12940	296.178	6.88	0.531685	1.463	42.32	28.9269	0.189312	0.649	42.2	65.0231	7.1	13.9073
504	4	Pressel_Wald	PresWa	eff1	PresWa2	PresWa2_3	70 kg N / ha * yr	HNT	13.65	16	43.2	135	25.7033	44.65	9.37	9370	209.854	3.09	0.329776	1.79	42.56	23.7765	0.159489	0.687	44.03	64.0902	7.27	20.6345
508	4	Pressel_Wald	PresWa	eff1	PresWa3	PresWa3_1	70 kg N / ha * yr	HNT	15.7	11	34.1	97	18.1529	39.29	10.2	10200	259.608	4.87	0.477451	1.935	42.26	21.8398	0.19737	0.673	43.19	64.1753	7.25	24.0221
509	4	Pressel_Wald	PresWa	eff1	PresWa3	PresWa3_2	70 kg N / ha * yr	HNT	5.1	6	20.5	14	8.37908	2.42	0.51	510	210.744	0.22	0.431373	NA	NA	NA	NA	NA	NA	NA	NA	22.1677
510	4	Pressel_Wald	PresWa	eff1	PresWa3	PresWa3_3	70 kg N / ha * yr	HNT	7.65	5	34.35	67	59.1686	20.16	4.21	4210	208.829	1.82	0.432304	1.99	43.06	21.6382	0.079003	0.673	42.65	63.373	7.19	7.40536
514	4	Pressel_Wald	PresWa	eff1	PresWa4	PresWa4_1	70 kg N / ha * yr	HNT	10.25	11	40.8	125	44.2328	33.77	10.33	10330	305.893	4.99	0.483059	1.427	43.15	30.2383	0.147409	0.619	43.08	69.5961	7.07	37.9649
515	4	Pressel_Wald	PresWa	eff1	PresWa4	PresWa4_2	70 kg N / ha * yr	HNT	9.35	13	40.35	160	52.1139	36.68	11.23	11230	306.161	4.31	0.383793	1.43	43.23	30.2308	0.160589	0.619	42.12	68.0452	7.07	39.4156
516	4	Pressel_Wald	PresWa	eff1	PresWa4	PresWa4_3	70 kg N / ha * yr	HNT	7.2	8	34.2	116	67.875	29.59	7.61	7610	257.181	3.08	0.404731	NA	NA	NA	NA	NA	NA	NA	NA	22.1985
520	4	Pressel_Wald	PresWa	eff1	PresWa5	PresWa5_1	70 kg N / ha * yr	HNT	9.8	5	32.8	55	35.8163	14.37	2.65	2650	184.412	0.73	0.275472	NA	NA	NA	NA	NA	NA	NA	NA	17.4164
521	4	Pressel_Wald	PresWa	eff1	PresWa5	PresWa5_2	70 kg N / ha * yr	HNT	9.3	7	30.4	71	32.1551	21.7	4.64	4640	213.825	1.24	0.267241	1.858	42.92	23.1001	0.0862112	0.638	42.77	67.0376	7.04	13.1513
522	4	Pressel_Wald	PresWa	eff1	PresWa5	PresWa5_3	70 kg N / ha * yr	HNT	9.75	13	29.45	121	27.114	30.36	8.63	8630	284.256	4.3	0.498262	1.423	42.71	30.0141	0.122805	0.586	42.92	73.2423	7.13	17.0704
209	11	Pressel_Wald	PresWa	eff1	PresWa2	PresWa2_1	control	LNT	15.3	20	34.3	107	10.9938	30.17	7.44	7440	246.603	5.73	0.770161	NA	NA	NA	NA	NA	NA	NA	NA	12.483
210	11	Pressel_Wald	PresWa	eff1	PresWa2	PresWa2_2	control	LNT	11.85	18	28.3	94	11.4716	23.72	5.22	5220	220.067	3.95	0.756705	NA	NA	NA	NA	NA	NA	NA	NA	12.1929
211	11	Pressel_Wald	PresWa	eff1	PresWa2	PresWa2_3	control	LNT	12.75	19	51.8	85	17.1754	29.46	9.2	9200	312.288	6.07	0.659783	1.078	42.22	39.1651	0.099176	0.521	42	80.6142	7.07	26.0477
212	11	Pressel_Wald	PresWa	eff1	PresWa2	PresWa2_4	control	LNT	20.6	30	32.65	95	4.01901	30.1	8.32	8320	276.412	6.62	0.795673	1.168	42.76	36.6096	0.0971776	0.492	42.93	87.2561	7.14	27.9587
213	11	Pressel_Wald	PresWa	eff1	PresWa3	PresWa3_1	control	LNT	12.6	20	31.45	81	9.10893	22.93	6.31	6310	275.185	6.04	0.957211	1.253	43.49	34.7087	0.0790643	0.49	40.34	82.3265	7.11	21.6111
214	11	Pressel_Wald	PresWa	eff1	PresWa3	PresWa3_2	control	LNT	12.3	14	30.4	62	9.94541	18.3	4.22	4220	230.601	2.44	0.578199	NA	NA	NA	NA	NA	NA	NA	NA	19.65
215	11	Pressel_Wald	PresWa	eff1	PresWa3	PresWa3_3	control	LNT	11.15	18	36.05	78	13.0105	35.13	8.25	8250	234.842	4.75	0.575758	1.771	42.99	24.2744	0.146108	0.633	42.39	66.9668	7.08	10.3629
216	11	Pressel_Wald	PresWa	eff1	PresWa3	PresWa3_4	control	LNT	18.8	25	28.2	66	2.96	19.17	5.28	5280	275.43	3.14	0.594697	NA	NA	NA	NA	NA	NA	NA	NA	24.9066
217	11	Pressel_Wald	PresWa	eff1	PresWa4	PresWa4_1	control	LNT	12.55	23	39.05	86	10.6345	26.04	6.46	6460	248.08	4.71	0.729102	1.226	43.4	35.3997	0.0791996	0.547	40.74	74.479	7.19	21.9096
218	11	Pressel_Wald	PresWa	eff1	PresWa4	PresWa4_2	control	LNT	12.3	30	55.35	98	13.7	30.65	8.47	8470	276.346	5.64	0.66588	1.082	43.35	40.0647	0.0916454	0.499	42.03	84.2285	7.28	13.483
219	11	Pressel_Wald	PresWa	eff1	PresWa4	PresWa4_3	control	LNT	11.9	38	37.1	129	9.58359	26.22	7.03	7030	268.116	6.42	0.913229	NA	NA	NA	NA	NA	NA	NA	NA	21.468
220	11	Pressel_Wald	PresWa	eff1	PresWa4	PresWa4_4	control	LNT	11.2	55	36.1	254	13.8854	32.81	9.6	9600	292.594	7.01	0.730208	NA	NA	NA	NA	NA	NA	NA	NA	24.7757
221	11	Pressel_Wald	PresWa	eff1	PresWa5	PresWa5_1	control	LNT	11.35	13	31.7	51	9.95696	13.4	3.33	3330	248.507	1.68	0.504505	NA	NA	NA	NA	NA	NA	NA	NA	NA
222	11	Pressel_Wald	PresWa	eff1	PresWa5	PresWa5_2	control	LNT	9.8	15	30.3	78	15.0776	26.04	6.95	6950	266.897	3.79	0.545324	1.144	42.76	37.3776	0.079508	0.552	42	76.087	7.11	25.4256
223	11	Pressel_Wald	PresWa	eff1	PresWa5	PresWa5_3	control	LNT	11.65	20	36.7	54	7.50558	22.59	5.29	5290	234.174	2.79	0.52741	NA	NA	NA	NA	NA	NA	NA	NA	28.8246
224	11	Pressel_Wald	PresWa	eff1	PresWa5	PresWa5_4	control	LNT	7.7	14	30.5	84	22.7662	20.71	4.74	4740	228.875	3.06	0.64557	1.393	43.27	31.0625	0.0660282	0.542	42.76	78.893	7.19	25.0219
225	11	Pressel_Wald	PresWa	eff1	PresWa6	PresWa6_1	control	LNT	11.2	18	45.65	64	13.4921	28.46	6.94	6940	243.851	5.23	0.753602	1.287	42.74	33.209	0.0893178	0.535	40.63	75.9439	7.17	21.3127
226	11	Pressel_Wald	PresWa	eff1	PresWa6	PresWa6_2	control	LNT	14.15	24	26.2	109	7.40931	19.3	4.68	4680	242.487	4.31	0.92094	NA	NA	NA	NA	NA	NA	NA	NA	18.6758
227	11	Pressel_Wald	PresWa	eff1	PresWa6	PresWa6_3	control	LNT	9.85	30	42.8	137	18.843	34.47	9.5	9500	275.602	5.5	0.578947	1.147	42.59	37.1316	0.108965	0.61	42.66	69.9344	7.19	28.5352
228	11	Pressel_Wald	PresWa	eff1	PresWa6	PresWa6_4	control	LNT	14.95	14	34.25	122	18.9642	28.63	7.1	7100	247.992	4.69	0.660563	NA	NA	NA	NA	NA	NA	NA	NA	27.9131
505	4	Pressel_Wald	PresWa	eff1	PresWa2	PresWa2_4	150 kg N / ha * yr	SNT	15.05	14	44.6	131	26.7295	47.09	17.23	17230	365.895	6.87	0.398723	1.59	42.26	26.5786	0.019557	0.937	43.62	46.5528	7.13	19.6782
506	4	Pressel_Wald	PresWa	eff1	PresWa2	PresWa2_5	150 kg N / ha * yr	SNT	14.2	16	50.05	149	31.8233	66.55	15.08	15080	226.597	5.45	0.361406	NA	NA	NA	NA	NA	NA	NA	NA	18.106
507	4	Pressel_Wald	PresWa	eff1	PresWa2	PresWa2_6	150 kg N / ha * yr	SNT	15.25	26	37.5	249	22.5498	72.26	18.5	18500	256.02	7.5	0.405405	1.66	42.57	25.6446	0.3071	0.689	43.59	63.2656	7.05	27.6978
511	4	Pressel_Wald	PresWa	eff1	PresWa3	PresWa3_4	150 kg N / ha * yr	SNT	13.15	8	42.25	98	38.3584	43.14	9.75	9750	226.008	3.49	0.357949	NA	NA	NA	NA	NA	NA	NA	NA	25.438
512	4	Pressel_Wald	PresWa	eff1	PresWa3	PresWa3_5	150 kg N / ha * yr	SNT	9.5	16	NA	NA	NA	50.47	15.65	15650	310.085	5.79	0.369968	1.846	43.28	23.4453	0.288899	0.772	43.05	55.7642	7.21	22.1805
513	4	Pressel_Wald	PresWa	eff1	PresWa3	PresWa3_6	150 kg N / ha * yr	SNT	9.75	18	37.9	173	36.3601	44.05	10.44	10440	237.003	4.03	0.386015	1.817	42.98	23.6544	0.184789	0.743	42.46	57.1467	7.26	23.814
517	4	Pressel_Wald	PresWa	eff1	PresWa4	PresWa4_4	150 kg N / ha * yr	SNT	16.95	33	42	255	18.1472	54.29	19.52	19520	359.551	8.28	0.42418	1.355	42.94	31.69	0.264496	0.751	42.6	56.7244	7.21	43.1459
518	4	Pressel_Wald	PresWa	eff1	PresWa4	PresWa4_5	150 kg N / ha * yr	SNT	12	22	44.15	175	28.2661	43.32	15.86	15860	366.113	6.49	0.409206	1.464	43.18	29.4945	0.23219	0.7	42.61	60.8714	7.18	13.127
519	4	Pressel_Wald	PresWa	eff1	PresWa4	PresWa4_6	150 kg N / ha * yr	SNT	11	9	48.35	76	36.1172	37.06	8.11	8110	218.834	2.03	0.250308	NA	NA	NA	NA	NA	NA	NA	NA	23.3744
523	4	Pressel_Wald	PresWa	eff1	PresWa5	PresWa5_4	150 kg N / ha * yr	SNT	17.8	11	40.9	117	23.4397	61.33	16.49	16490	268.873	5.09	0.308672	1.457	43.06	29.5539	0.240259	0.963	42.96	44.6106	7.12	36.1179
524	4	Pressel_Wald	PresWa	eff1	PresWa5	PresWa5_5	150 kg N / ha * yr	SNT	11.65	20	36.05	110	16.0193	50.65	16.77	16770	331.096	6.06	0.36136	1.389	42.61	30.6767	0.232935	0.772	42.48	55.0259	7.17	30.9205
525	4	Pressel_Wald	PresWa	eff1	PresWa5	PresWa5_6	150 kg N / ha * yr	SNT	12.7	14	36.95	164	33.0821	50.58	12.19	12190	241.004	3.35	0.274815	NA	NA	NA	NA	NA	NA	NA	NA	33.2097
526	5	Pressel_Wiese	PresWi	eff2	PresWi11	PresWi11_1	70 kg N / ha * yr	HNT	12.15	6	41	49	26.5583	14.45	2.49	2490	172.318	0.76	0.305221	1.997	43.03	21.5473	0.0497253	0.606	42.92	70.8251	7.17	32.9357
527	5	Pressel_Wiese	PresWi	eff2	PresWi11	PresWi11_2	70 kg N / ha * yr	HNT	15.1	13	41.05	81	15.9386	28.14	5.94	5940	211.087	2.57	0.43266	1.704	42.81	25.1232	0.101218	0.575	43.71	76.0174	7.15	27.2972
528	5	Pressel_Wiese	PresWi	eff2	PresWi11	PresWi11_3	70 kg N / ha * yr	HNT	10.5	10	40.55	70	26.0333	21.87	4.11	4110	187.929	1.76	0.428224	NA	NA	NA	NA	NA	NA	NA	NA	21.2964
532	5	Pressel_Wiese	PresWi	eff2	PresWi12	PresWi12_1	70 kg N / ha * yr	HNT	20.75	12	50	96	18.2771	45.93	13.46	13460	293.055	6.19	0.459881	1.228	43.24	35.2117	0.165289	0.495	43.24	87.3535	7.11	23.8101
533	5	Pressel_Wiese	PresWi	eff2	PresWi12	PresWi12_2	70 kg N / ha * yr	HNT	18.35	13	47.2	79	14.6311	52.78	12.78	12780	242.137	4.62	0.361502	1.333	42.8	32.108	0.170357	0.539	42.97	79.7217	7.35	21.8242
534	5	Pressel_Wiese	PresWi	eff2	PresWi12	PresWi12_3	70 kg N / ha * yr	HNT	15.75	9	48.25	70	22.8272	35.48	8.18	8180	230.552	4.09	0.5	NA	NA	NA	NA	NA	NA	NA	NA	16.9006
538	5	Pressel_Wiese	PresWi	eff2	PresWi15	PresWi15_1	70 kg N / ha * yr	HNT	11.55	7	45.55	61	33.3667	29.9	7.24	7240	242.14	3.5	0.483425	1.388	43.15	31.0879	0.100491	0.597	41.72	69.8827	7.15	29.9281
539	5	Pressel_Wiese	PresWi	eff2	PresWi15	PresWi15_2	70 kg N / ha * yr	HNT	8.25	6	44.6	71	62.9717	23.56	4.03	4030	171.053	1.19	0.295285	NA	NA	NA	NA	NA	NA	NA	NA	21.1608
540	5	Pressel_Wiese	PresWi	eff2	PresWi15	PresWi15_3	70 kg N / ha * yr	HNT	15.4	17	40.75	119	17.5227	39.34	10.2	10200	259.278	4.87	0.477451	1.213	42.93	35.3916	0.123726	0.604	40.52	67.0861	7.21	23.4756
544	5	Pressel_Wiese	PresWi	eff2	PresWi16	PresWi16_1	70 kg N / ha * yr	HNT	12.65	5	43.7	67	45.2909	41.11	10.31	10310	250.791	5.64	0.547042	1.434	42.93	29.9372	0.147845	0.501	43.35	86.5269	7.19	18.7176
545	5	Pressel_Wiese	PresWi	eff2	PresWi16	PresWi16_2	70 kg N / ha * yr	HNT	14	19	35	118	14.5263	35.28	8.6	8600	243.764	4.08	0.474419	1.387	43	31.0022	0.119282	0.519	43.58	83.9692	7.35	28.7934
546	5	Pressel_Wiese	PresWi	eff2	PresWi16	PresWi16_3	70 kg N / ha * yr	HNT	14.75	8	37.9	74	22.7678	27.49	5.83	5830	212.077	2.65	0.454545	NA	NA	NA	NA	NA	NA	NA	NA	29.4947
229	12	Pressel_Wiese	PresWi	eff2	PresWi11	PresWi11_1	control	LNT	14.6	8	35.3	37	10.1824	18.21	3.82	3820	209.775	3.08	0.806283	1.535	43.55	28.3713	0.058637	0.514	42.24	82.179	7.12	22.2799
230	12	Pressel_Wiese	PresWi	eff2	PresWi11	PresWi11_2	control	LNT	16.6	28	36.4	70	4.48193	22.64	5.17	5170	228.357	3.28	0.634429	1.511	43.38	28.7095	0.0781187	0.501	42.36	84.5509	7.13	34.7947
231	12	Pressel_Wiese	PresWi	eff2	PresWi11	PresWi11_3	control	LNT	20.5	10	39.75	38	6.36829	21.7	5.14	5140	236.866	3.17	0.616732	NA	NA	NA	NA	NA	NA	NA	NA	24.4598
232	12	Pressel_Wiese	PresWi	eff2	PresWi11	PresWi11_4	control	LNT	15	7	37.25	37	12.1262	19.49	4.33	4330	222.165	3.36	0.775982	NA	NA	NA	NA	NA	NA	NA	NA	28.7792
233	12	Pressel_Wiese	PresWi	eff2	PresWi12	PresWi12_1	control	LNT	17.35	17	55	85	14.8501	48.2	13.09	13090	271.577	6.82	0.521008	1.284	42.89	33.4034	0.168076	0.517	42.77	82.7273	7.16	18.9911
234	12	Pressel_Wiese	PresWi	eff2	PresWi12	PresWi12_2	control	LNT	10.9	8	16.3	17	2.17775	2.8	0.77	770	275	0.1	0.12987	NA	NA	NA	NA	NA	NA	NA	NA	NA
235	12	Pressel_Wiese	PresWi	eff2	PresWi12	PresWi12_3	control	LNT	17.6	13	34.95	50	6.63767	14.8	3.88	3880	262.162	2.03	0.523196	NA	NA	NA	NA	NA	NA	NA	NA	5.39741
236	12	Pressel_Wiese	PresWi	eff2	PresWi12	PresWi12_4	control	LNT	19.9	18	50.75	67	8.4926	36.44	8.68	8680	238.2	6	0.691244	1.331	43.31	32.5394	0.115531	0.503	39.98	79.4831	7.23	11.9504
237	12	Pressel_Wiese	PresWi	eff2	PresWi15	PresWi15_1	control	LNT	14.7	6	55.5	38	22.9116	20.7	5.75	5750	277.778	3.44	0.598261	1.127	42.86	38.0302	0.0648025	0.558	42.49	76.147	7.13	21.9311
238	12	Pressel_Wiese	PresWi	eff2	PresWi15	PresWi15_2	control	LNT	8.25	13	30.3	106	28.9469	19.77	4.94	4940	249.874	2	0.404858	NA	NA	NA	NA	NA	NA	NA	NA	11.5658
239	12	Pressel_Wiese	PresWi	eff2	PresWi15	PresWi15_3	control	LNT	5	7	15.2	15	5.51429	1.9	0.31	310	163.158	0.32	1.03226	NA	NA	NA	NA	NA	NA	NA	NA	44.7162
240	12	Pressel_Wiese	PresWi	eff2	PresWi15	PresWi15_4	control	LNT	11.85	50	NA	NA	NA	23.91	6.69	6690	279.799	3.02	0.45142	0.927	42.93	46.3107	0.0620163	0.477	43.46	91.1111	7.16	26.9581
241	12	Pressel_Wiese	PresWi	eff2	PresWi16	PresWi16_1	control	LNT	14.5	24	43.95	104	12.1345	38.78	9.75	9750	251.418	4.55	0.466667	1.395	43.58	31.2401	0.136013	0.537	43.01	80.0931	7.31	17.6225
242	12	Pressel_Wiese	PresWi	eff2	PresWi16	PresWi16_2	control	LNT	14.8	38	34.75	119	6.35286	27.06	8.64	8640	319.29	5.77	0.667824	NA	NA	NA	NA	NA	NA	NA	NA	22.0281
243	12	Pressel_Wiese	PresWi	eff2	PresWi16	PresWi16_3	control	LNT	11.3	24	32.25	70	7.32412	25.61	5.19	5190	202.655	2.5	0.481696	NA	NA	NA	NA	NA	NA	NA	NA	22.07
244	12	Pressel_Wiese	PresWi	eff2	PresWi16	PresWi16_4	control	LNT	16.1	8	37.85	46	12.5179	24.66	5.62	5620	227.899	2.39	0.425267	1.949	43.62	22.3807	0.109534	0.701	42.92	61.2268	7.13	20.8722
245	12	Pressel_Wiese	PresWi	eff2	PresWi17	PresWi17_1	control	LNT	17.3	17	36.5	72	7.93574	25.8	5.71	5710	221.318	2.48	0.434326	1.403	42.74	30.4633	0.0801113	0.572	43.43	75.9266	7.14	27.1097
246	12	Pressel_Wiese	PresWi	eff2	PresWi17	PresWi17_2	control	LNT	17.35	11	37.85	63	11.4944	24.8	6.23	6230	251.21	2.08	0.333868	NA	NA	NA	NA	NA	NA	NA	NA	34.2947
247	12	Pressel_Wiese	PresWi	eff2	PresWi17	PresWi17_3	control	LNT	13.65	11	38.5	64	15.4103	21.04	4.72	4720	224.335	3.02	0.639831	NA	NA	NA	NA	NA	NA	NA	NA	42.3787
248	12	Pressel_Wiese	PresWi	eff2	PresWi17	PresWi17_4	control	LNT	9.3	13	32.5	68	17.2796	14.24	3.41	3410	239.466	1.55	0.454545	1.503	42.84	28.503	0.0512523	0.541	43.52	80.4436	7.15	35.9051
529	5	Pressel_Wiese	PresWi	eff2	PresWi11	PresWi11_4	150 kg N / ha * yr	SNT	12.45	7	43.1	85	41.0367	39.98	8.75	8750	218.859	3.16	0.361143	1.979	42.92	21.6877	0.173163	0.692	42.52	61.4451	7.04	32.2844
530	5	Pressel_Wiese	PresWi	eff2	PresWi11	PresWi11_5	150 kg N / ha * yr	SNT	12.75	7	45.35	74	36.6011	39.01	10.23	10230	262.24	4.47	0.43695	1.707	43.28	25.3544	0.174626	0.692	43.18	62.3988	7.16	17.0361
531	5	Pressel_Wiese	PresWi	eff2	PresWi11	PresWi11_6	150 kg N / ha * yr	SNT	12.6	11	43.6	67	20.0765	28.03	5.25	5250	187.299	1.49	0.28381	NA	NA	NA	NA	NA	NA	NA	NA	17.9712
535	5	Pressel_Wiese	PresWi	eff2	PresWi12	PresWi12_4	150 kg N / ha * yr	SNT	16.6	5	54.1	58	36.8048	38.61	8.53	8530	220.927	3.2	0.375147	NA	NA	NA	NA	NA	NA	NA	NA	29.4847
536	5	Pressel_Wiese	PresWi	eff2	PresWi12	PresWi12_5	150 kg N / ha * yr	SNT	16.5	6	57.1	67	37.6434	45.44	9.57	9570	210.607	3.19	0.333333	1.749	43.14	24.6655	0.167379	0.559	42.47	75.975	7.2	30.3815
537	5	Pressel_Wiese	PresWi	eff2	PresWi12	PresWi12_6	150 kg N / ha * yr	SNT	18.3	14	54	106	21.3419	49.78	17.37	17370	348.935	7.83	0.450777	1.35	43.05	31.8889	0.234495	0.643	42.28	65.7543	7.29	19.9583
541	5	Pressel_Wiese	PresWi	eff2	PresWi15	PresWi15_4	150 kg N / ha * yr	SNT	12.9	9	50.05	121	51.1624	52.93	10.67	10670	201.587	3.5	0.328022	NA	NA	NA	NA	NA	NA	NA	NA	26.452
542	5	Pressel_Wiese	PresWi	eff2	PresWi15	PresWi15_5	150 kg N / ha * yr	SNT	13.2	7	43	78	35.2987	42.48	9.26	9260	217.985	2.91	0.314255	1.727	43.29	25.0666	0.161647	0.623	42.46	68.1541	7.13	24.9799
543	5	Pressel_Wiese	PresWi	eff2	PresWi15	PresWi15_6	150 kg N / ha * yr	SNT	11	6	45.55	71	48.0008	36.77	9.69	9690	263.53	3.94	0.406605	1.879	42.95	22.8579	0.182075	0.663	42.91	64.721	7.15	14.4944
547	5	Pressel_Wiese	PresWi	eff2	PresWi16	PresWi16_4	150 kg N / ha * yr	SNT	24.05	20	54.8	120	12.6715	78.35	18.72	18720	238.928	7.13	0.380876	1.514	43.48	28.7186	0.283421	0.594	44.04	74.1414	7.11	22.9341
548	5	Pressel_Wiese	PresWi	eff2	PresWi16	PresWi16_5	150 kg N / ha * yr	SNT	11.9	10	46.2	91	34.3294	38.81	8.47	8470	218.243	3.09	0.364817	NA	NA	NA	NA	NA	NA	NA	NA	24.3965
549	5	Pressel_Wiese	PresWi	eff2	PresWi16	PresWi16_6	150 kg N / ha * yr	SNT	8.85	7	36.85	67	38.8539	23.35	5.03	5030	215.418	1.63	0.324056	1.91	43.21	22.623	0.096073	0.674	42.96	63.7389	7.01	12.273
411	21	Rappbodetalsperre	Rapp	Hybrid	Rapp2	Rapp2_2	control	LNT	5.6	3	17.45	8	7.30952	5.1	0.3	300	58.8235	0.21	0.7	NA	NA	NA	NA	NA	NA	NA	NA	29.6608
412	21	Rappbodetalsperre	Rapp	Hybrid	Rapp2	Rapp2_3	control	LNT	18.55	8	37.65	31	6.86489	13.46	3.1	3100	230.312	1.97	0.635484	1.173	41.13	35.0639	0.036363	0.44	42.73	97.1136	7.1	39.4042
413	21	Rappbodetalsperre	Rapp	Hybrid	Rapp2	Rapp2_4	control	LNT	12.8	22	39.85	89	11.5946	36.22	9.79	9790	270.293	4.88	0.498468	2.033	43.51	21.4019	0.199031	0.627	41.77	66.6188	7.12	25.3203
414	21	Rappbodetalsperre	Rapp	Hybrid	Rapp3	Rapp3_1	control	LNT	9.55	7	35.65	44	22.4645	11.45	3.04	3040	265.502	0.33	0.108553	NA	NA	NA	NA	NA	NA	NA	NA	30.222
415	21	Rappbodetalsperre	Rapp	Hybrid	Rapp3	Rapp3_2	control	LNT	14.4	25	33.7	68	5.36556	16.22	4.64	4640	286.067	0.29	0.0625	NA	NA	NA	NA	NA	NA	NA	NA	25.957
416	21	Rappbodetalsperre	Rapp	Hybrid	Rapp3	Rapp3_3	control	LNT	18.25	19	33.15	64	5.11853	19.51	5.42	5420	277.806	0.66	0.121771	0.854	42.83	50.1522	0.0462868	0.534	42.77	80.0936	6.93	28.8464
417	21	Rappbodetalsperre	Rapp	Hybrid	Rapp3	Rapp3_4	control	LNT	19.8	27	35.5	81	4.37879	20.95	5.95	5950	284.01	1.1	0.184874	0.802	42.86	53.4414	0.047719	0.487	42.44	87.1458	7.02	27.1468
418	21	Rappbodetalsperre	Rapp	Hybrid	Rapp4	Rapp4_1	control	LNT	21.45	14	43.8	50	6.29271	21.22	5.48	5480	258.247	2.66	0.485401	NA	NA	NA	NA	NA	NA	NA	NA	36.7804
419	21	Rappbodetalsperre	Rapp	Hybrid	Rapp4	Rapp4_2	control	LNT	17.9	13	37.25	69	10.0453	20.67	5.27	5270	254.959	1.99	0.377609	NA	NA	NA	NA	NA	NA	NA	NA	24.6211
420	21	Rappbodetalsperre	Rapp	Hybrid	Rapp4	Rapp4_3	control	LNT	25.85	15	53.1	48	5.57331	47.09	12.55	12550	266.511	4.94	0.393625	1.183	43.44	36.7202	0.148467	0.506	42.9	84.7826	7.27	32.1559
421	21	Rappbodetalsperre	Rapp	Hybrid	Rapp4	Rapp4_4	control	LNT	17.9	7	49.4	30	10.8276	25.58	5.82	5820	227.522	2.99	0.513746	1.187	43.43	36.588	0.0690834	0.487	41.44	85.0924	7.15	20.3693
422	21	Rappbodetalsperre	Rapp	Hybrid	Rapp5	Rapp5_1	control	LNT	25.5	22	50.15	66	4.9	40.59	12.55	12550	309.189	5.39	0.429482	1.527	43.46	28.461	0.191638	0.641	41.44	64.649	7.16	16.5726
423	21	Rappbodetalsperre	Rapp	Hybrid	Rapp5	Rapp5_2	control	LNT	8.4	10	40.15	71	32.9363	18.94	5.85	5850	308.87	2.13	0.364103	0.873	43.04	49.3013	0.0510705	0.459	41.96	91.4161	7.06	20.2572
425	21	Rappbodetalsperre	Rapp	Hybrid	Rapp6	Rapp6_2	control	LNT	14.55	8	34.85	47	13.0717	14.9	3.78	3780	253.691	1.57	0.415344	NA	NA	NA	NA	NA	NA	NA	NA	29.2818
428	21	Rappbodetalsperre	Rapp	Hybrid	Rapp6	Rapp6_3	control	LNT	19.85	21	41.3	69	5.83627	23.44	6.68	6680	284.983	2.34	0.350299	0.71	43.02	60.5915	0.047428	0.381	43.29	113.622	7.13	25.6627
429	21	Rappbodetalsperre	Rapp	Hybrid	Rapp6	Rapp6_4	control	LNT	14	16	45.4	69	12.9848	30.35	7.54	7540	248.435	4.7	0.623342	1.006	43.09	42.833	0.0758524	0.459	41.3	89.9782	7.12	20.9241
550	6	Rösa	Roesa	eff2	Rösa1	Rösa1_1	70 kg N / ha * yr	HNT	14.2	12	40.2	93	20.9401	38.48	9.51	9510	247.141	6.09	0.640379	1.638	42.21	25.7692	0.155774	0.594	41.71	70.2189	7.08	23.5992
551	6	Rösa	Roesa	eff2	Rösa1	Rösa1_2	70 kg N / ha * yr	HNT	14.65	17	38.9	135	20.0861	40.77	10.29	10290	252.391	5.25	0.510204	1.57	42.95	27.3567	0.161553	0.544	39.54	72.6838	7.3	21.9774
552	6	Rösa	Roesa	eff2	Rösa1	Rösa1_3	70 kg N / ha * yr	HNT	17.55	10	45.9	88	22.0154	48.75	12.33	12330	252.923	5.74	0.465531	NA	NA	NA	NA	NA	NA	NA	NA	18.8059
556	6	Rösa	Roesa	eff2	Rösa2	Rösa2_1	70 kg N / ha * yr	HNT	18.55	11	53.75	86	21.6538	48.87	13.92	13920	284.837	7.74	0.556034	1.099	42.44	38.6169	0.152981	0.5	43.46	86.92	7.25	28.7914
557	6	Rösa	Roesa	eff2	Rösa2	Rösa2_2	70 kg N / ha * yr	HNT	11	10	52	69	31.6182	38.03	10.11	10110	265.843	5.87	0.580613	NA	NA	NA	NA	NA	NA	NA	NA	28.9174
558	6	Rösa	Roesa	eff2	Rösa2	Rösa2_3	70 kg N / ha * yr	HNT	16.25	7	49.5	83	35.1187	43.6	13.09	13090	300.229	6.74	0.514897	1.401	42.64	30.4354	0.183391	0.614	43.79	71.3192	7.24	28.4668
562	6	Rösa	Roesa	eff2	Rösa5	Rösa5_1	70 kg N / ha * yr	HNT	14.35	13	47.75	94	23.0606	57.57	17.14	17140	297.725	7.84	0.45741	1.242	42.73	34.4042	0.212879	0.556	42.22	75.9353	7.1	28.0751
563	6	Rösa	Roesa	eff2	Rösa5	Rösa5_2	70 kg N / ha * yr	HNT	12.45	6	45.2	60	35.3052	35.7	7.88	7880	220.728	3.36	0.426396	NA	NA	NA	NA	NA	NA	NA	NA	29.9998
564	6	Rösa	Roesa	eff2	Rösa5	Rösa5_3	70 kg N / ha * yr	HNT	12.8	12	43.8	33	8.41016	16	3.97	3970	248.125	0.67	0.168766	2.366	42.3	17.8783	0.0939302	0.763	43.08	56.4613	7.14	26.9082
568	6	Rösa	Roesa	eff2	Rösa7	Rösa7_1	70 kg N / ha * yr	HNT	20	19	48.65	143	17.3078	59.85	15.73	15730	262.824	6.87	0.436745	NA	NA	NA	NA	NA	NA	NA	NA	15.0199
569	6	Rösa	Roesa	eff2	Rösa7	Rösa7_2	70 kg N / ha * yr	HNT	16.25	14	45.05	122	23.1587	52.8	13.52	13520	256.061	5.94	0.439349	1.619	43.07	26.6028	0.218889	0.503	41.55	82.6044	7.3	18.4774
570	6	Rösa	Roesa	eff2	Rösa7	Rösa7_3	70 kg N / ha * yr	HNT	17.15	16	43.35	118	17.6418	49.98	11.69	11690	233.894	7.61	0.650984	1.327	42.74	32.208	0.155126	0.503	40.77	81.0537	7.07	9.22248
249	13	Rösa	Roesa	eff2	Rösa1	Rösa1_1	control	LNT	18.4	29	46.15	93	7.04338	37.75	11.65	11650	308.609	6.45	0.553648	NA	NA	NA	NA	NA	NA	NA	NA	13.2119
250	13	Rösa	Roesa	eff2	Rösa1	Rösa1_2	control	LNT	19.3	51	41.4	113	3.75282	40.06	10.72	10720	267.599	6.3	0.587687	1.433	43.82	30.5792	0.153618	0.565	42.73	75.6283	7.08	10.2418
251	13	Rösa	Roesa	eff2	Rösa1	Rösa1_3	control	LNT	11.5	29	36	107	10.5502	33.29	6.89	6890	206.969	4.43	0.642961	NA	NA	NA	NA	NA	NA	NA	NA	21.0219
252	13	Rösa	Roesa	eff2	Rösa1	Rösa1_4	control	LNT	16.35	16	32.5	46	4.71483	21.97	4.8	4800	218.48	3.41	0.710417	1.72	43.26	25.1512	0.08256	0.614	40.81	66.4658	7.06	33.1796
253	13	Rösa	Roesa	eff2	Rösa2	Rösa2_1	control	LNT	18.45	21	37.25	96	8.22958	23.96	6.11	6110	255.008	3.57	0.584288	1.025	42.43	41.3951	0.0626275	0.444	43.38	97.7027	7.2	36.515
254	13	Rösa	Roesa	eff2	Rösa2	Rösa2_2	control	LNT	21.05	15	48.95	42	5.51116	25.91	6.86	6860	264.763	3.53	0.514577	NA	NA	NA	NA	NA	NA	NA	NA	18.0849
255	13	Rösa	Roesa	eff2	Rösa2	Rösa2_3	control	LNT	15.6	14	32.7	45	5.73764	13.82	3.15	3150	227.931	1.71	0.542857	NA	NA	NA	NA	NA	NA	NA	NA	14.1403
256	13	Rösa	Roesa	eff2	Rösa2	Rösa2_4	control	LNT	11.35	21	35.15	60	7.84833	13.29	2.4	2400	180.587	1.53	0.6375	2.051	43.01	20.9703	0.049224	0.61	40.9	67.0492	7.22	33.0679
257	13	Rösa	Roesa	eff2	Rösa5	Rösa5_1	control	LNT	13.5	20	42.8	68	9.77926	27.32	7.22	7220	264.275	3.15	0.436288	1.025	42.77	41.7268	0.074005	0.496	43.55	87.8024	7.28	21.7158
258	13	Rösa	Roesa	eff2	Rösa5	Rösa5_2	control	LNT	18.7	18	37.1	65	6.16429	20.75	4.04	4040	194.699	2.58	0.638614	2 Werte (258 =37)	NA	NA	NA	0.505	43.5	86.1386	NA	40.0366
259	13	Rösa	Roesa	eff2	Rösa5	Rösa5_3	control	LNT	19.8	12	38.85	46	6.52146	26.32	6.25	6250	237.462	4.47	0.7152	0.966	42.64	44.1408	0.060375	0.45	42.17	93.7111	7.07	19.8689
260	13	Rösa	Roesa	eff2	Rösa5	Rösa5_4	control	LNT	22.5	15	34.45	63	5.43067	20.93	5.23	5230	249.881	2.59	0.49522	NA	NA	NA	NA	NA	NA	NA	NA	42.6459
261	13	Rösa	Roesa	eff2	Rösa7	Rösa7_1	control	LNT	14.7	16	45	83	14.8801	33.78	9.26	9260	274.127	5.6	0.604752	1.351	43.13	31.9245	0.125103	0.453	42.09	92.9139	7.11	19.7275
262	13	Rösa	Roesa	eff2	Rösa7	Rösa7_2	control	LNT	12.8	33	38.3	132	10.9687	46.39	11.22	11220	241.862	5.85	0.52139	1.377	43.87	31.8591	0.154499	0.558	43.55	78.0466	7.19	20.3395
263	13	Rösa	Roesa	eff2	Rösa7	Rösa7_3	control	LNT	12.95	18	32	85	10.6688	21.06	5.16	5160	245.014	3.49	0.676357	NA	NA	NA	NA	NA	NA	NA	NA	28.9714
264	13	Rösa	Roesa	eff2	Rösa7	Rösa7_4	control	LNT	19	37	33.7	153	6.33442	29.26	7.23	7230	247.095	4.34	0.600277	NA	NA	NA	NA	NA	NA	NA	NA	31.5157
265	13	Rösa	Roesa	eff2	Rösa9	Rösa9_1	control	LNT	23	31	42.9	96	4.77616	48.76	12.45	12450	255.332	6.48	0.520482	1.347	43.57	32.346	0.167701	0.51	42.59	83.5098	7.24	14.336
266	13	Rösa	Roesa	eff2	Rösa9	Rösa9_2	control	LNT	18.85	13	38.8	73	10.5585	31.87	8.19	8190	256.981	5.19	0.6337	1.418	43	30.3244	0.116134	0.459	42.11	91.7429	7.24	19.8008
267	13	Rösa	Roesa	eff2	Rösa9	Rösa9_3	control	LNT	21.2	18	30.8	54	3.35849	18.27	4.68	4680	256.158	2.5	0.534188	NA	NA	NA	NA	NA	NA	NA	NA	26.587
268	13	Rösa	Roesa	eff2	Rösa9	Rösa9_4	control	LNT	22.55	24	38.4	74	4.25055	26.15	6.69	6690	255.832	3.98	0.594918	NA	NA	NA	NA	NA	NA	NA	NA	18.3992
553	6	Rösa	Roesa	eff2	Rösa1	Rösa1_4	150 kg N / ha * yr	SNT	16.35	9	55.15	97	35.3544	73.2	18.08	18080	246.995	5.6	0.309735	1.464	42.92	29.3169	0.264691	0.671	44.12	65.7526	7.36	42.6776
554	6	Rösa	Roesa	eff2	Rösa1	Rösa1_5	150 kg N / ha * yr	SNT	16.85	16	49.95	126	22.3446	50.92	17.03	17030	334.446	7.19	0.422196	1.589	42.6	26.8093	0.270607	0.754	43.03	57.069	7.05	9.93494
555	6	Rösa	Roesa	eff2	Rösa1	Rösa1_6	150 kg N / ha * yr	SNT	9.9	14	51.8	132	48.3333	59.93	13.86	13860	231.27	NA	NA	1.758	43.15	24.5449	0.243659	NA	NA	NA	7.19	25.2322
559	6	Rösa	Roesa	eff2	Rösa2	Rösa2_4	150 kg N / ha * yr	SNT	25.2	6	65.35	67	27.958	68.07	21.23	21230	311.885	8.49	0.399906	1.312	43.02	32.7896	0.278538	0.641	43.52	67.8939	7.21	15.5774
560	6	Rösa	Roesa	eff2	Rösa2	Rösa2_5	150 kg N / ha * yr	SNT	21.3	8	64.1	75	27.213	59.54	20.16	20160	338.596	7.15	0.354663	1.26	42.9	34.0476	0.254016	0.728	43.28	59.4505	7.19	16.972
561	6	Rösa	Roesa	eff2	Rösa2	Rösa2_6	150 kg N / ha * yr	SNT	9.9	9	54.25	102	61.1044	49.06	15.46	15460	315.124	5.31	0.343467	NA	NA	NA	NA	NA	NA	NA	NA	26.5403
565	6	Rösa	Roesa	eff2	Rösa5	Rösa5_4	150 kg N / ha * yr	SNT	13.55	10	52.7	60	22.3358	52.7	12.33	12330	233.966	3.37	0.273317	NA	NA	NA	NA	NA	NA	NA	NA	22.1248
566	6	Rösa	Roesa	eff2	Rösa5	Rösa5_5	150 kg N / ha * yr	SNT	17.95	13	46.2	91	17.0167	50.16	16.62	16620	331.34	6.19	0.372443	1.554	42.62	27.426	0.258275	0.735	43.85	59.6599	7.18	12.7873
567	6	Rösa	Roesa	eff2	Rösa5	Rösa5_6	150 kg N / ha * yr	SNT	12.95	16	50.25	98	22.7669	59.48	18.3	18300	307.666	5.6	0.306011	1.621	42.79	26.3973	0.296643	0.776	44.1	56.8299	7.24	20.298
571	6	Rösa	Roesa	eff2	Rösa7	Rösa7_4	150 kg N / ha * yr	SNT	16.1	13	52.9	136	33.3736	85.4	20.28	20280	237.471	6.41	0.316075	1.511	43.47	28.769	0.306431	0.572	42.84	74.8951	7.29	18.8415
572	6	Rösa	Roesa	eff2	Rösa7	Rösa7_5	150 kg N / ha * yr	SNT	16.6	8	58.9	87	37.5866	83.75	21.37	21370	255.164	6.72	0.31446	1.596	43.33	27.1491	0.341065	0.643	43.94	68.3359	7.23	23.9539
573	6	Rösa	Roesa	eff2	Rösa7	Rösa7_6	150 kg N / ha * yr	SNT	9.65	5	45.4	69	63.9244	41.62	9	9000	216.242	2.93	0.325556	NA	NA	NA	NA	NA	NA	NA	NA	13.4746
139	7	Schierke5	Sch5	eff3	Sch5.1	Sch5.1_1	control	LNT	22.3	22	35.25	67	3.814	22.81	5.3	5300	232.354	4.9	0.924528	1.266	42.98	33.9494	0.067098	0.452	43.72	96.7257	7.17	21.7542
140	7	Schierke5	Sch5	eff3	Sch5.1	Sch5.1_2	control	LNT	22.15	19	38.5	68	5.22074	21.54	5.25	5250	243.733	4.02	0.765714	NA	NA	NA	NA	NA	NA	NA	NA	26.1041
141	7	Schierke5	Sch5	eff3	Sch5.1	Sch5.1_3	control	LNT	21.15	16	35.75	60	5.33865	18.84	4.02	4020	213.376	3.19	0.793532	1.305	42.98	32.9349	0.052461	0.497	42.71	85.9356	7.18	23.7878
426	7	Schierke5	Sch5	eff3	Sch5.1	Sch5.1_4	control	LNT	17.75	11	34.3	47	7.25659	14.52	3.18	3180	219.008	2.35	0.738994	1.287	42.53	33.0458	0.0409266	0.477	43.61	91.4256	7.08	NA
148	7	Schierke5	Sch5	eff3	Sch5.10	Sch5.10_1	control	LNT	13.15	10	31.7	45	9.84791	8.63	1.44	1440	166.86	1.85	1.28472	NA	NA	NA	NA	NA	NA	NA	NA	12.009
149	7	Schierke5	Sch5	eff3	Sch5.10	Sch5.10_2	control	LNT	15.2	11	36.35	39	7.47877	15.5	3.13	3130	201.935	2.1	0.670927	1.541	42.81	27.7807	0.0451513	0.595	43.12	72.4706	7.34	15.4971
150	7	Schierke5	Sch5	eff3	Sch5.10	Sch5.10_3	control	LNT	11.2	9	36	39	12.9286	7.04	1.43	1430	203.125	NA	#VALUE!	NA	NA	NA	NA	NA	NA	NA	NA	28.1399
151	7	Schierke5	Sch5	eff3	Sch5.10	Sch5.10_4	control	LNT	6.6	6	36.65	23	20.2866	6.97	1.43	1430	205.165	1.06	0.741259	1.507	42.94	28.4937	0.0185361	0.679	43.8	64.5066	7.28	23.9567
152	7	Schierke5	Sch5	eff3	Sch5.12	Sch5.12_1	control	LNT	12.6	14	35.15	66	12.1514	20.32	4.33	4330	213.091	3.46	0.799076	1.637	42.71	26.0904	0.0708821	0.642	42.4	66.0436	7.34	15.0705
153	7	Schierke5	Sch5	eff3	Sch5.12	Sch5.12_2	control	LNT	14.85	9	51.25	55	20.0905	25.23	5.26	5260	208.482	3.72	0.707224	1.277	42.69	33.4299	0.0671702	0.522	42.46	81.341	7.2	15.4701
154	7	Schierke5	Sch5	eff3	Sch5.12	Sch5.12_3	control	LNT	19.65	24	40.75	91	6.86313	25.31	6.4	6400	252.864	5.33	0.832812	NA	NA	NA	NA	NA	NA	NA	NA	19.6994
427	7	Schierke5	Sch5	eff3	Sch5.12	Sch5.12_4	control	LNT	16.2	16	44.1	76	11.9306	29.39	6.5	6500	221.164	5.14	0.790769	1.165	42.56	36.5322	0.075725	0.44	43.44	98.7273	7.26	26.7961
155	7	Schierke5	Sch5	eff3	Sch5.18	Sch5.18_1	control	LNT	15.2	8	32.85	39	9.53577	16.14	2.94	2940	182.156	2.27	0.772109	NA	NA	NA	NA	NA	NA	NA	NA	20.1488
156	7	Schierke5	Sch5	eff3	Sch5.18	Sch5.18_2	control	LNT	16.1	10	44.5	53	13.6491	20.99	4.49	4490	213.911	3.86	0.859688	1.611	42.97	26.6729	0.0723339	0.571	41.96	73.4851	6.94	10.1804
157	7	Schierke5	Sch5	eff3	Sch5.18	Sch5.18_3	control	LNT	13.05	9	37.25	30	8.51469	12.5	2.5	2500	200	2.73	1.092	NA	NA	NA	NA	NA	NA	NA	NA	8.99592
158	7	Schierke5	Sch5	eff3	Sch5.18	Sch5.18_4	control	LNT	14.75	16	33.6	67	8.53898	19.59	3.95	3950	201.633	3.38	0.855696	1.425	43.04	30.2035	0.0562875	0.447	41.82	93.557	7.15	21.8927
142	7	Schierke5	Sch5	eff3	Sch5.6	Sch5.6_1	control	LNT	24.8	20	37.8	85	5.47782	22.48	5.48	5480	243.772	4.09	0.74635	1.088	42.36	38.9338	0.0596224	0.442	42.97	97.2172	7.05	20.9555
143	7	Schierke5	Sch5	eff3	Sch5.6	Sch5.6_2	control	LNT	23.55	26	38.6	84	4.29544	32.07	7.34	7340	228.874	6.53	0.889646	1.171	42.67	36.4389	0.0859514	0.539	43.5	80.705	7.28	20.4132
144	7	Schierke5	Sch5	eff3	Sch5.9	Sch5.9_1	control	LNT	14.65	10	34.25	46	9.75427	17.31	3.8	3800	219.526	2.98	0.784211	1.682	43.04	25.5886	0.0600474	0.547	42.19	77.1298	7.04	26.5283
145	7	Schierke5	Sch5	eff3	Sch5.9	Sch5.9_2	control	LNT	15.05	8	46.85	39	14.1757	18.07	3.32	3320	183.73	2.95	0.888554	1.421	42.6	29.9789	0.0471772	0.548	42.21	77.0255	7.33	18.0976
146	7	Schierke5	Sch5	eff3	Sch5.9	Sch5.9_3	control	LNT	16.45	12	36.15	52	8.5228	10.79	2.18	2180	202.039	1.38	0.633028	NA	NA	NA	NA	NA	NA	NA	NA	18.8018
147	7	Schierke5	Sch5	eff3	Sch5.9	Sch5.9_4	control	LNT	15	8	33.7	43	11.0758	10.66	2.47	2470	231.707	1.38	0.558704	NA	NA	NA	NA	NA	NA	NA	NA	9.38527
103	6.1	Siptenfelde	Sipt	eff1	Sipt13	Sipt13_1	control	LNT	18.9	24	42.2	55	4.11684	29.55	7.29	7290	246.701	4.85	0.665295	1.891	43.71	23.1148	0.137854	0.529	43.18	81.6257	7.24	22.6247
104	6.1	Siptenfelde	Sipt	eff1	Sipt13	Sipt13_2	control	LNT	11.8	12	35.9	51	11.9301	22.8	5.34	5340	234.211	3.46	0.64794	NA	NA	NA	NA	NA	NA	NA	NA	19.3208
105	6.1	Siptenfelde	Sipt	eff1	Sipt13	Sipt13_3	control	LNT	16.3	12	41.4	50	9.58282	28.9	6.79	6790	234.948	4.68	0.689249	NA	NA	NA	NA	NA	NA	NA	NA	23.9319
106	6.1	Siptenfelde	Sipt	eff1	Sipt13	Sipt13_4	control	LNT	17.4	16	36.75	61	7.05226	31.34	7.59	7590	242.183	5.1	0.671937	1.206	43.24	35.8541	0.0915354	0.521	41.73	80.096	7.14	34.2277
107	6.1	Siptenfelde	Sipt	eff1	Sipt14	Sipt14_1	control	LNT	16.9	23	43.25	68	6.56625	30.71	8.15	8150	265.386	5.12	0.628221	NA	NA	NA	NA	NA	NA	NA	NA	22.4571
108	6.1	Siptenfelde	Sipt	eff1	Sipt14	Sipt14_2	control	LNT	12.85	14	36.85	61	11.495	16.36	3.88	3880	237.164	3.48	0.896907	NA	NA	NA	NA	NA	NA	NA	NA	10.4906
109	6.1	Siptenfelde	Sipt	eff1	Sipt14	Sipt14_3	control	LNT	12.75	14	35.4	45	7.92437	25.87	6.19	6190	239.273	3.67	0.592892	1.519	42.48	27.9658	0.0940261	0.707	43.41	61.4003	7.09	22.9084
110	6.1	Siptenfelde	Sipt	eff1	Sipt14	Sipt14_4	control	LNT	12	19	45.65	78	14.6171	34.76	8.22	8220	236.479	5.02	0.610706	1.137	42.52	37.3967	0.0934614	0.542	42.51	78.4317	7.17	23.7287
111	6.1	Siptenfelde	Sipt	eff1	Sipt15	Sipt15_1	control	LNT	17.7	15	48	34	5.14689	22.38	5.68	5680	253.798	3.73	0.65669	NA	NA	NA	NA	NA	NA	NA	NA	24.0732
112	6.1	Siptenfelde	Sipt	eff1	Sipt15	Sipt15_2	control	LNT	17.75	34	30.05	73	2.63488	32.12	8.17	8170	254.359	5.45	0.667075	1.365	42.72	31.2967	0.111521	0.553	43.02	77.7939	7.08	22.7094
113	6.1	Siptenfelde	Sipt	eff1	Sipt15	Sipt15_3	control	LNT	17.05	13	34.8	65	9.20528	22.67	5.45	5450	240.406	4.74	0.869725	NA	NA	NA	NA	NA	NA	NA	NA	7.96045
114	6.1	Siptenfelde	Sipt	eff1	Sipt15	Sipt15_4	control	LNT	18.9	11	49.4	52	11.3559	36.94	8.97	8970	242.826	5.43	0.605351	1.194	42.96	35.9799	0.107102	0.5	42.71	85.42	7.15	23.2284
115	6.1	Siptenfelde	Sipt	eff1	Sipt16	Sipt16_1	control	LNT	14.9	27	32.45	84	5.77554	22.45	5.65	5650	251.67	3.11	0.550442	NA	NA	NA	NA	NA	NA	NA	NA	29.7407
116	6.1	Siptenfelde	Sipt	eff1	Sipt16	Sipt16_2	control	LNT	16.35	16	48.9	61	10.4025	36.83	9.35	9350	253.869	4.69	0.501604	NA	NA	NA	NA	NA	NA	NA	NA	20.9756
117	6.1	Siptenfelde	Sipt	eff1	Sipt16	Sipt16_3	control	LNT	9.7	13	35.3	25	5.99841	15.62	3.01	3010	192.702	1.6	0.531561	1.792	43.34	24.1853	0.0539392	0.679	42.09	61.9882	7.14	34.7247
118	6.1	Siptenfelde	Sipt	eff1	Sipt16	Sipt16_4	control	LNT	9.85	11	36.75	55	17.6548	17.94	4.13	4130	230.212	2.82	0.682809	1.2	43.25	36.0417	0.04956	0.584	43.21	73.9897	7.14	32.8412
127	6.2	Siptenfelde	Sipt	eff2	Sipt17	Sipt17_1	control	LNT	19.2	16	33.6	55	5.01562	14.68	4.01	4010	273.161	2.11	0.526185	NA	NA	NA	NA	NA	NA	NA	NA	27.3053
128	6.2	Siptenfelde	Sipt	eff2	Sipt17	Sipt17_2	control	LNT	18.6	12	42.25	48	8.08602	26.01	6.13	6130	235.679	3.74	0.610114	1.238	42.77	34.5477	0.0758894	0.503	42.41	84.3141	6.97	29.9305
129	6.2	Siptenfelde	Sipt	eff2	Sipt17	Sipt17_3	control	LNT	14.1	8	31	29	6.96986	10.8	2.36	2360	218.519	0.72	0.305085	NA	NA	NA	NA	NA	NA	NA	NA	12.1621
130	6.2	Siptenfelde	Sipt	eff2	Sipt17	Sipt17_4	control	LNT	13.4	8	42.75	28	10.166	16.73	4.05	4050	242.08	2.42	0.597531	1.503	42.99	28.6028	0.0608715	0.599	38.75	64.6912	7.26	27.238
131	6.2	Siptenfelde	Sipt	eff2	Sipt2	Sipt2_1	control	LNT	20.4	12	39.45	46	6.41299	25.34	5.79	5790	228.493	3.46	0.597582	1.444	43.09	29.8407	0.0836076	0.498	42.95	86.245	7.11	30.0532
132	6.2	Siptenfelde	Sipt	eff2	Sipt2	Sipt2_2	control	LNT	14.75	13	29.3	62	8.47379	18.58	4.46	4460	240.043	1.95	0.43722	NA	NA	NA	NA	NA	NA	NA	NA	14.0997
133	6.2	Siptenfelde	Sipt	eff2	Sipt2	Sipt2_3	control	LNT	15.05	8	43.95	31	10.316	20.65	4.24	4240	205.327	2.33	0.549528	1.498	42.54	28.3979	0.0635152	0.532	43.05	80.9211	7.41	37.8722
134	6.2	Siptenfelde	Sipt	eff2	Sipt2	Sipt2_4	control	LNT	13	7	31.9	23	7.06264	7.47	1.37	1370	183.4	0.56	0.408759	NA	NA	NA	NA	NA	NA	NA	NA	19.9998
119	6.2	Siptenfelde	Sipt	eff2	Sipt4	Sipt4_1	control	LNT	33.45	15	52	62	5.42551	44.15	11.92	11920	269.989	6.5	0.545302	0.943	42.81	45.3977	0.112406	0.473	42.69	90.2537	7.19	27.6092
120	6.2	Siptenfelde	Sipt	eff2	Sipt4	Sipt4_2	control	LNT	33.4	28	42.85	81	2.71135	38.35	10.39	10390	270.926	6.01	0.578441	NA	NA	NA	NA	NA	NA	NA	NA	9.54977
121	6.2	Siptenfelde	Sipt	eff2	Sipt4	Sipt4_3	control	LNT	36.75	22	46.6	61	2.51589	33.74	8.5	8500	251.926	5.05	0.594118	1.104	42.79	38.7591	0.09384	0.446	43.53	97.6009	7.24	16.2227
122	6.2	Siptenfelde	Sipt	eff2	Sipt4	Sipt4_4	control	LNT	8.75	6	31.5	72	42.2	14.67	2.78	2780	189.502	1.43	0.514388	NA	NA	NA	NA	NA	NA	NA	NA	35.1253
123	6.2	Siptenfelde	Sipt	eff2	Sipt6.1	Sipt6.1_1	control	LNT	30.6	15	37.05	41	2.30948	28.08	7.14	7140	254.274	4.49	0.628852	1.326	42.96	32.3982	0.0946764	0.507	41.05	80.9665	7.25	41.1705
124	6.2	Siptenfelde	Sipt	eff2	Sipt6.1	Sipt6.1_2	control	LNT	34.45	22	42.85	69	2.90111	37.96	9.42	9420	248.156	6.43	0.68259	NA	NA	NA	NA	NA	NA	NA	NA	27.7812
125	6.2	Siptenfelde	Sipt	eff2	Sipt6.1	Sipt6.1_3	control	LNT	39.05	43	43.6	72	0.869517	44.32	11.89	11890	268.276	7.03	0.591253	1.037	42.83	41.3018	0.123299	0.444	40.9	92.1171	7.27	23.8734
126	6.2	Siptenfelde	Sipt	eff2	Sipt6.1	Sipt6.1_4	control	LNT	21.7	10	37.5	30	4.18433	15.66	3.83	3830	244.572	2.52	0.657963	NA	NA	NA	NA	NA	NA	NA	NA	38.9167
135	6.2	Siptenfelde	Sipt	eff2	Sipt7	Sipt7_1	control	LNT	16.5	9	28.85	20	2.88552	6.46	1.19	1190	184.211	0.3	0.252101	1.53	42.57	27.8235	0.018207	0.576	41.72	72.4306	7.02	18.4495
136	6.2	Siptenfelde	Sipt	eff2	Sipt7	Sipt7_2	control	LNT	16.15	12	29.75	22	2.37719	9.25	1.57	1570	169.73	1.42	0.904459	NA	NA	NA	NA	NA	NA	NA	NA	42.7273
137	6.2	Siptenfelde	Sipt	eff2	Sipt7	Sipt7_3	control	LNT	24.8	21	33.6	47	2.03226	18.22	4.7	4700	257.958	2.32	0.493617	NA	NA	NA	NA	NA	NA	NA	NA	22.0094
138	6.2	Siptenfelde	Sipt	eff2	Sipt7	Sipt7_4	control	LNT	21.8	15	33.15	38	2.85229	21.03	4.74	4740	225.392	2.59	0.546414	1.582	42.16	26.6498	0.0749868	0.485	42.04	86.6804	7.2	16.2887
197	10	Wermdsorf_Waldrand2	Werm	eff2	Werm13	Werm13_1	control	LNT	9.55	13	26.05	51	9.70117	14.72	2.71	2710	184.103	1.73	0.638376	2.141	42.84	20.0093	0.0580211	0.6	43.14	71.9	7.05	26.4163
198	10	Wermdsorf_Waldrand2	Werm	eff2	Werm13	Werm13_2	control	LNT	13.5	13	40.45	45	9.37179	19.46	4.51	4510	231.757	2.85	0.631929	1.8	42.56	23.6444	0.08118	0.473	43.3	91.5433	7.11	10.1297
199	10	Wermdsorf_Waldrand2	Werm	eff2	Werm13	Werm13_3	control	LNT	16.15	16	36.25	59	7.2769	12.39	2.63	2630	212.268	1.18	0.448669	NA	NA	NA	NA	NA	NA	NA	NA	32.301
200	10	Wermdsorf_Waldrand2	Werm	eff2	Werm13	Werm13_4	control	LNT	11.6	6	49.6	34	23.2299	21.22	3.82	3820	180.019	1.58	0.413613	NA	NA	NA	NA	0.661	43.04	65.1135	NA	27.9035
193	10	Wermdsorf_Waldrand2	Werm	eff2	Werm14	Werm14_1	control	LNT	14.15	11	29.9	58	10.1417	10.2	2.21	2210	216.667	1.02	0.461538	NA	NA	NA	NA	NA	NA	NA	NA	36.4658
194	10	Wermdsorf_Waldrand2	Werm	eff2	Werm14	Werm14_2	control	LNT	7.9	6	34.8	46	32.7722	13.41	2.24	2240	167.04	2.62	1.16964	1.551	43.14	27.8143	0.0347424	0.511	40.09	78.454	7.17	11.5116
196	10	Wermdsorf_Waldrand2	Werm	eff2	Werm14	Werm14_4	control	LNT	10.45	12	30.75	55	12.4868	12.99	3.36	3360	258.661	2.96	0.880952	1.51	42.94	28.4371	0.050736	0.481	41.69	86.6736	7.15	13.5638
201	10	Wermdsorf_Waldrand2	Werm	eff2	Werm15	Werm15_1	control	LNT	17.5	11	34.8	43	6.77351	11.21	2.98	2980	265.834	1.26	0.422819	NA	NA	NA	NA	NA	NA	NA	NA	39.54
202	10	Wermdsorf_Waldrand2	Werm	eff2	Werm15	Werm15_2	control	LNT	19.55	13	36	41	4.80759	15.54	3.67	3670	236.165	2.2	0.599455	NA	NA	NA	NA	NA	NA	NA	NA	29.893
203	10	Wermdsorf_Waldrand2	Werm	eff2	Werm15	Werm15_3	control	LNT	21.1	21	45.75	57	4.88524	33.22	9.39	9390	282.661	6.67	0.71033	1.401	43.02	30.7066	0.131554	0.453	42.34	93.4658	7.13	22.0707
204	10	Wermdsorf_Waldrand2	Werm	eff2	Werm15	Werm15_4	control	LNT	10.85	5	45.05	27	21.4212	16.05	3.45	3450	214.953	2.49	0.721739	1.611	42.67	26.4867	0.0555795	0.525	38.12	72.6095	7.13	34.0499
205	10	Wermdsorf_Waldrand2	Werm	eff2	Werm17	Werm17_1	control	LNT	29.7	22	47.85	62	3.5404	35.53	8.65	8650	243.456	7.02	0.811561	1.27	43.33	34.1181	0.109855	0.496	43.12	86.9355	7.13	15.873
206	10	Wermdsorf_Waldrand2	Werm	eff2	Werm17	Werm17_2	control	LNT	18.3	9	43.65	37	8.80601	14.32	3.21	3210	224.162	1.56	0.485981	NA	NA	NA	NA	NA	NA	NA	NA	26.7981
207	10	Wermdsorf_Waldrand2	Werm	eff2	Werm17	Werm17_3	control	LNT	9.75	7	36.05	25	12.2051	7.93	1.76	1760	221.942	1.06	0.602273	1.727	42.01	24.3254	0.0303952	0.564	42.18	74.7872	7.12	16.0966
208	10	Wermdsorf_Waldrand2	Werm	eff2	Werm17	Werm17_4	control	LNT	15.1	9	35.5	37	8.66519	12.66	2.72	2720	214.85	1.53	0.5625	NA	NA	NA	NA	0.486	43.33	89.1564	NA	29.6525
757	16	Wermdsorf_Waldrand2	Werm	eff2	Werm13	Werm13_1	150 kg N / ha * yr	SNT	11.9	16	52.55	128	34.3277	49.15	12.22	12220	248.627	5.35	0.437807	NA	NA	NA	NA	NA	NA	NA	NA	30.6156
758	16	Wermdsorf_Waldrand2	Werm	eff2	Werm13	Werm13_2	150 kg N / ha * yr	SNT	10.75	6	46.1	76	53.3194	34.57	8.26	8260	238.935	3.06	0.37046	1.58	43.23	27.3608	0.122924	0.58	43.54	75.069	7.27	32.4186
759	16	Wermdsorf_Waldrand2	Werm	eff2	Werm13	Werm13_3	150 kg N / ha * yr	SNT	7	16	39.1	117	39.8455	40.28	11.94	11940	296.425	5.56	0.465662	1.401	43.17	30.8137	0.167279	0.632	42.83	67.769	7.12	34.8898
754	16	Wermdsorf_Waldrand2	Werm	eff2	Werm14	Werm14_1	150 kg N / ha * yr	SNT	9	11	41.5	120	49.303	40.05	8.72	8720	217.728	3.53	0.404817	NA	NA	NA	NA	NA	NA	NA	NA	24.6691
755	16	Wermdsorf_Waldrand2	Werm	eff2	Werm14	Werm14_2	150 kg N / ha * yr	SNT	2.3	3	31.5	76	345.957	24.27	4.65	4650	191.595	2.5	0.537634	2.174	42.86	19.7148	0.101091	0.754	42.76	56.7109	7.16	20.61
756	16	Wermdsorf_Waldrand2	Werm	eff2	Werm14	Werm14_3	150 kg N / ha * yr	SNT	5.35	10	41.15	108	82.0692	35.44	9.25	9250	261.005	5.03	0.543784	1.726	42.68	24.7277	0.159655	0.668	43.24	64.7305	7.22	20.5766
760	16	Wermdsorf_Waldrand2	Werm	eff2	Werm15	Werm15_1	150 kg N / ha * yr	SNT	14.2	11	39.6	93	22.5775	34.58	10.01	10010	289.474	3	0.2997	NA	NA	NA	NA	NA	NA	NA	NA	34.0401
761	16	Wermdsorf_Waldrand2	Werm	eff2	Werm15	Werm15_2	150 kg N / ha * yr	SNT	15.6	24	42.05	135	14.1623	47.62	16.48	16480	346.073	7.86	0.476942	1.434	43.44	30.2929	0.236323	0.651	42.5	65.2842	7.12	24.5169
762	16	Wermdsorf_Waldrand2	Werm	eff2	Werm15	Werm15_3	150 kg N / ha * yr	SNT	12.65	17	40.35	115	20.5775	47.35	15.08	15080	318.479	6.97	0.462202	1.497	43.42	29.0047	0.225748	0.685	42.77	62.438	7.23	22.2031
763	16	Wermdsorf_Waldrand2	Werm	eff2	Werm17	Werm17_1	150 kg N / ha * yr	SNT	14.8	8	44.7	75	27.315	42.88	11.16	11160	260.261	5.88	0.526882	1.68	43.07	25.6369	0.187488	0.747	42.89	57.4163	7.2	23.5508
764	16	Wermdsorf_Waldrand2	Werm	eff2	Werm17	Werm17_2	150 kg N / ha * yr	SNT	16.1	10	41.05	101	24.7519	44.48	11.57	11570	260.117	5.47	0.472774	1.469	43.09	29.3329	0.169963	0.612	42.36	69.2157	7.3	22.9257
765	16	Wermdsorf_Waldrand2	Werm	eff2	Werm17	Werm17_3	150 kg N / ha * yr	SNT	13.55	11	47.65	108	33.5267	44.93	10.6	10600	235.923	5.77	0.54434	NA	NA	NA	NA	NA	NA	NA	NA	28.9825
705	12	Wörlitz	Woer	eff2	Woer10	Woer10_1	70 kg N / ha * yr	HNT	11.4	7	34.5	52	21.4812	28.1	6.24	6240	222.064	3.58	0.573718	1.708	43.22	25.3044	0.106579	0.745	40.14	53.8792	7.25	17.2356
706	12	Wörlitz	Woer	eff2	Woer10	Woer10_2	70 kg N / ha * yr	HNT	12.6	10	38.35	74	21.523	29.27	6.39	6390	218.312	2.91	0.455399	NA	NA	NA	NA	NA	NA	NA	NA	20.0887
707	12	Wörlitz	Woer	eff2	Woer10	Woer10_3	70 kg N / ha * yr	HNT	6.75	7	29.8	107	66.4836	30.92	7.34	7340	237.387	4.61	0.628065	1.499	42.97	28.6658	0.110027	0.597	42.94	71.9263	7.27	20.7266
711	12	Wörlitz	Woer	eff2	Woer11	Woer11_1	70 kg N / ha * yr	HNT	22.2	8	57.85	62	19.1954	46.25	10.33	10330	223.351	3.74	0.362052	1.567	43.19	27.5622	0.161871	0.583	40.31	69.1424	7.27	22.3376
712	12	Wörlitz	Woer	eff2	Woer11	Woer11_2	70 kg N / ha * yr	HNT	12.9	13	50.8	87	25.3542	41.9	9.3	9300	221.957	3.67	0.394624	NA	NA	NA	NA	NA	NA	NA	NA	10.0645
713	12	Wörlitz	Woer	eff2	Woer11	Woer11_3	70 kg N / ha * yr	HNT	10.25	11	NA	NA	NA	42.26	9.74	9740	230.478	3.33	0.341889	2.107	43.78	20.7784	0.205222	0.755	41.44	54.8874	7.33	27.8543
693	12	Wörlitz	Woer	eff2	Woer8	Woer8_1	70 kg N / ha * yr	HNT	11.6	12	52.05	104	37.8879	43.4	9.53	9530	219.585	4.39	0.460651	1.749	42.46	24.2767	0.16668	0.651	41.31	63.4562	7.1	8.79735
694	12	Wörlitz	Woer	eff2	Woer8	Woer8_2	70 kg N / ha * yr	HNT	9	8	43.2	70	41	25	5.17	5170	206.8	1.37	0.26499	NA	NA	NA	NA	NA	NA	NA	NA	15.4716
695	12	Wörlitz	Woer	eff2	Woer8	Woer8_3	70 kg N / ha * yr	HNT	12.7	10	51.5	104	41.1732	48.92	11.23	11230	229.558	7.1	0.632235	1.133	42.89	37.8553	0.127236	0.573	41.88	73.089	7.18	17.904
699	12	Wörlitz	Woer	eff2	Woer9	Woer9_1	70 kg N / ha * yr	HNT	13.8	12	42.6	85	20.8659	35.01	8.76	8760	250.214	4.12	0.47032	1.166	42.89	36.7839	0.102142	0.492	42.93	87.2561	7.22	21.1928
700	12	Wörlitz	Woer	eff2	Woer9	Woer9_2	70 kg N / ha * yr	HNT	10.6	10	45.55	79	32.9476	34.5	8.39	8390	243.188	3.79	0.451728	1.425	43.49	30.5193	0.119558	0.542	42.85	79.059	7.27	23.4084
701	12	Wörlitz	Woer	eff2	Woer9	Woer9_3	70 kg N / ha * yr	HNT	16.05	12	50.85	86	21.7056	42.87	9.17	9170	213.902	3.22	0.351145	NA	NA	NA	NA	NA	NA	NA	NA	13.9535
398	20	Wörlitz	Woer	eff2	Woer10	Woer10_1	control	LNT	10.6	12	23.15	52	8.46384	9.27	1.96	1960	211.435	1.41	0.719388	1.107	42.19	38.112	0.0216972	0.502	42.66	84.9801	7.09	28.0967
399	20	Wörlitz	Woer	eff2	Woer10	Woer10_2	control	LNT	11.4	10	27.15	64	14.2421	13.29	3.07	3070	231.001	2.66	0.86645	NA	NA	NA	NA	NA	NA	NA	NA	19.471
400	20	Wörlitz	Woer	eff2	Woer10	Woer10_3	control	LNT	16.6	18	32.65	58	5.33768	26.38	5.89	5890	223.275	4.43	0.752122	1.582	42.78	27.0417	0.0931798	0.549	42.15	76.776	7.1	24.1639
401	20	Wörlitz	Woer	eff2	Woer10	Woer10_4	control	LNT	12.2	12	25	53	8.05055	11.29	2.47	2470	218.778	1.92	0.777328	NA	NA	NA	NA	NA	NA	NA	NA	44.724
402	20	Wörlitz	Woer	eff2	Woer11	Woer11_1	control	LNT	22.65	19	44.25	64	5.58069	34.59	8.23	8230	237.93	3.67	0.44593	1.498	43.11	28.7784	0.123285	0.532	43.14	81.0902	7.21	28.4846
403	20	Wörlitz	Woer	eff2	Woer11	Woer11_2	control	LNT	25.6	30	30.95	63	1.53887	21.15	5.77	5770	272.813	0.89	0.154246	NA	NA	NA	NA	NA	NA	NA	NA	17.8406
404	20	Wörlitz	Woer	eff2	Woer11	Woer11_3	control	LNT	23.5	20	36.5	52	3.0383	17.8	4.38	4380	246.067	2.39	0.545662	1.066	41.79	39.2026	0.0425334	0.376	37.92	100.851	7.05	9.79297
405	20	Wörlitz	Woer	eff2	Woer11	Woer11_4	control	LNT	20.15	12	35.65	49	6.22436	15.08	3.51	3510	232.759	1.17	0.333333	NA	NA	NA	NA	NA	NA	NA	NA	26.5466
406	20	Wörlitz	Woer	eff2	Woer12	Woer12_1	control	LNT	21.6	9	40.15	35	6.22865	14.27	3.47	3470	243.167	2.84	0.818444	NA	NA	NA	NA	NA	NA	NA	NA	22.5528
407	20	Wörlitz	Woer	eff2	Woer12	Woer12_2	control	LNT	16.6	12	30.8	50	6.73092	7.93	2.62	2620	330.391	0.79	0.301527	1.109	41.8	37.6916	0.0290558	NA	NA	NA	NA	31.9313
408	20	Wörlitz	Woer	eff2	Woer12	Woer12_3	control	LNT	6.95	5	27.8	35	27	6.55	1.24	1240	189.313	1	0.806452	1.195	42.45	35.523	0.014818	0.658	42.66	64.8328	6.94	25.2578
409	20	Wörlitz	Woer	eff2	Woer12	Woer12_4	control	LNT	10.85	6	40.7	54	32.7604	18.15	4.32	4320	238.017	2.16	0.5	1.253	42.36	33.8069	0.0541296	0.486	43	88.4774	7.2	25.4449
390	20	Wörlitz	Woer	eff2	Woer8	Woer8_1	control	LNT	7.25	5	20.9	29	15.72	6.16	0.99	990	160.714	0.52	0.525253	NA	NA	NA	NA	NA	NA	NA	NA	35.8481
391	20	Wörlitz	Woer	eff2	Woer8	Woer8_2	control	LNT	13.1	12	25.55	47	6.63899	19.67	4.13	4130	209.964	2.69	0.651332	NA	NA	NA	NA	NA	NA	NA	NA	23.1051
392	20	Wörlitz	Woer	eff2	Woer8	Woer8_3	control	LNT	12.15	9	39.9	40	13.5953	25.06	5.58	5580	222.666	3.34	0.598566	1.6	43.01	26.8812	0.08928	0.616	41.16	66.8182	7.17	18.2138
393	20	Wörlitz	Woer	eff2	Woer8	Woer8_4	control	LNT	10.35	12	30	57	12.7681	15.6	4.19	4190	268.59	2.98	0.711217	1.436	42.83	29.8259	0.0601684	0.599	41.66	69.5492	7.13	27.5702
394	20	Wörlitz	Woer	eff2	Woer9	Woer9_1	control	LNT	23.75	21	36.65	56	3.11509	33.07	7.92	7920	239.492	2.86	0.361111	1.477	42.96	29.086	0.116978	0.59	40.67	68.9322	7.03	83.1444
395	20	Wörlitz	Woer	eff2	Woer9	Woer9_2	control	LNT	23.7	10	43.1	51	8.27468	17.95	5.08	5080	283.008	2.31	0.454724	NA	NA	NA	NA	NA	NA	NA	NA	23.6435
396	20	Wörlitz	Woer	eff2	Woer9	Woer9_3	control	LNT	20.75	12	29.55	43	4.10301	9.8	2.57	2570	262.245	1.51	0.587549	NA	NA	NA	NA	NA	NA	NA	NA	25.8914
397	20	Wörlitz	Woer	eff2	Woer9	Woer9_4	control	LNT	14.4	6	44.5	34	16.5116	20.31	5.16	5160	254.062	3	0.581395	1.64	42.19	25.7256	0.084624	0.588	41.03	69.7789	7.27	27.5184
708	12	Wörlitz	Woer	eff2	Woer10	Woer10_4	150 kg N / ha * yr	SNT	8.25	5	46.2	56	61.72	33.22	6.44	6440	193.859	5.48	0.850932	2.725	43.58	15.9927	0.17549	1.044	41.96	40.1916	7.39	20.2052
709	12	Wörlitz	Woer	eff2	Woer10	Woer10_5	150 kg N / ha * yr	SNT	7.05	9	31.9	118	58.3255	40.14	10.28	10280	256.104	2.75	0.26751	2.78	43.29	15.5719	0.285784	1.238	42.41	34.2569	7.18	32.8392
710	12	Wörlitz	Woer	eff2	Woer10	Woer10_6	150 kg N / ha * yr	SNT	3	5	22.25	110	162.167	2.79	0.22	220	78.853	NA	NA	NA	NA	NA	NA	NA	NA	NA	NA	47.0673
714	12	Wörlitz	Woer	eff2	Woer11	Woer11_4	150 kg N / ha * yr	SNT	21.55	6	69.25	73	38.0971	68.39	15.54	15540	227.226	4.64	0.298584	1.73	43.51	25.1503	0.268842	0.641	43.16	67.3323	7.24	32.7941
715	12	Wörlitz	Woer	eff2	Woer11	Woer11_5	150 kg N / ha * yr	SNT	13.75	8	50.75	104	46.9818	63.12	15.08	15080	238.91	3.38	0.224138	2.013	43.47	21.5946	0.30356	0.786	43.56	55.4198	7.19	27.9934
716	12	Wörlitz	Woer	eff2	Woer11	Woer11_6	150 kg N / ha * yr	SNT	18.5	10	57.95	65	19.3608	67.33	15.83	15830	235.111	4.62	0.291851	NA	NA	NA	NA	NA	NA	NA	NA	20.6854
696	12	Wörlitz	Woer	eff2	Woer8	Woer8_4	150 kg N / ha * yr	SNT	9.85	5	61.95	79	98.3716	54.48	11.78	11780	216.226	3.99	0.33871	2.036	43.45	21.3409	0.239841	0.818	39.97	48.8631	7.33	26.351
697	12	Wörlitz	Woer	eff2	Woer8	Woer8_5	150 kg N / ha * yr	SNT	9	6	57.05	111	116.269	59.26	15.53	15530	262.065	4.83	0.311011	NA	NA	NA	NA	NA	NA	NA	NA	21.2819
698	12	Wörlitz	Woer	eff2	Woer8	Woer8_6	150 kg N / ha * yr	SNT	3.2	4	48.6	94	355.906	47.71	11.83	11830	247.956	3.49	0.295013	2.189	43.34	19.799	0.258959	0.919	42.09	45.7998	7.21	15.4576
702	12	Wörlitz	Woer	eff2	Woer9	Woer9_4	150 kg N / ha * yr	SNT	8.25	4	52.7	85	134.742	46.91	10.28	10280	219.143	2.78	0.270428	NA	NA	NA	NA	NA	NA	NA	NA	29.7664
703	12	Wörlitz	Woer	eff2	Woer9	Woer9_5	150 kg N / ha * yr	SNT	8.45	9	46.45	89	53.3596	44.71	15.29	15290	341.982	5.45	0.356442	1.797	43.09	23.9789	0.274761	0.732	43.64	59.6175	7.25	17.7865
704	12	Wörlitz	Woer	eff2	Woer9	Woer9_6	150 kg N / ha * yr	SNT	9.7	5	51.35	59	61.467	41.21	9.54	9540	231.497	3.03	0.31761	1.997	43.35	21.7076	0.190514	0.702	43.14	61.453	7.28	24.2317
669	11	Zella-Mehlis	ZeMe	eff1	Ze2	Ze2_1	70 kg N / ha * yr	HNT	13.4	9	40.2	81	26	37.89	10.78	10780	284.508	4.8	0.445269	1.848	43.1	23.3225	0.199214	0.729	42.68	58.546	7.12	19.2011
670	11	Zella-Mehlis	ZeMe	eff1	Ze2	Ze2_2	70 kg N / ha * yr	HNT	13.95	7	34.6	64	21.6769	38.67	9.07	9070	234.549	3.73	0.411246	2.14	42.24	19.7383	0.194098	0.901	41.21	45.7381	7.28	25.4444
671	11	Zella-Mehlis	ZeMe	eff1	Ze2	Ze2_3	70 kg N / ha * yr	HNT	16.25	14	38.05	89	13.8855	39.69	9.18	9180	231.293	3.71	0.404139	NA	NA	NA	NA	NA	NA	NA	NA	30.4284
675	11	Zella-Mehlis	ZeMe	eff1	Ze4	Ze4_1	70 kg N / ha * yr	HNT	15.7	9	39.35	93	24.8992	41.25	9.06	9060	219.636	2.82	0.311258	NA	NA	NA	NA	NA	NA	NA	NA	29.811
676	11	Zella-Mehlis	ZeMe	eff1	Ze4	Ze4_2	70 kg N / ha * yr	HNT	10.95	5	45.15	58	46.8301	46.85	9.26	9260	197.652	2.21	0.238661	2.267	43.29	19.0957	0.209924	0.951	43.59	45.836	7.13	29.4021
677	11	Zella-Mehlis	ZeMe	eff1	Ze4	Ze4_3	70 kg N / ha * yr	HNT	5.05	4	24.6	58	69.6337	20.57	3.82	3820	185.707	1.31	0.342932	2.981	42.49	14.2536	0.113874	1.035	42.01	40.5894	7.22	28.4794
681	11	Zella-Mehlis	ZeMe	eff1	Ze7	Ze7_1	70 kg N / ha * yr	HNT	9	4	43.1	60	70.8333	29.25	6.24	6240	213.333	2.64	0.423077	1.583	42.93	27.1194	0.0987792	0.68	42.88	63.0588	7.19	29.1812
682	11	Zella-Mehlis	ZeMe	eff1	Ze7	Ze7_2	70 kg N / ha * yr	HNT	10.2	7	41.8	78	44.6639	39.67	7.82	7820	197.126	2.58	0.329923	2.239	42.73	19.0844	0.17509	0.776	40.81	52.5902	7.25	32.112
683	11	Zella-Mehlis	ZeMe	eff1	Ze7	Ze7_3	70 kg N / ha * yr	HNT	8.5	6	36.9	94	67.0118	22.84	5.78	5780	253.065	2.25	0.389273	NA	NA	NA	NA	NA	NA	NA	NA	44.9486
687	11	Zella-Mehlis	ZeMe	eff1	Ze8	Ze8_1	70 kg N / ha * yr	HNT	11.35	4	43.75	62	58.7467	33.26	12.7	12700	381.84	1.39	0.109449	NA	NA	NA	NA	NA	NA	NA	NA	30.4641
688	11	Zella-Mehlis	ZeMe	eff1	Ze8	Ze8_2	70 kg N / ha * yr	HNT	9.55	5	29.2	38	22.2377	10.15	1.37	1370	134.975	0.02	0.0145985	3.227	42.11	13.0493	0.0442099	1.167	40.8	34.9614	7.17	24.0211
689	11	Zella-Mehlis	ZeMe	eff1	Ze8	Ze8_3	70 kg N / ha * yr	HNT	19.4	13	39.6	135	20.1975	45.41	10.59	10590	233.209	5.45	0.514636	1.7	42.89	25.2294	0.17323	0.65	43.14	66.3692	7.29	29.0718
370	19	Zella-Mehlis	ZeMe	eff1	Ze2	Ze2_1	control	LNT	13.2	9	25.15	34	6.19781	7.32	1.49	1490	203.552	0.81	0.543624	NA	NA	NA	NA	NA	NA	NA	NA	25.8821
371	19	Zella-Mehlis	ZeMe	eff1	Ze2	Ze2_2	control	LNT	15.55	16	23.85	59	4.65575	12.44	2.88	2880	231.511	2.47	0.857639	NA	NA	NA	NA	NA	NA	NA	NA	8.55023
372	19	Zella-Mehlis	ZeMe	eff1	Ze2	Ze2_3	control	LNT	12.25	8	27	26	6.16327	8.03	1.65	1650	205.479	0.91	0.551515	1.299	42.02	32.348	0.0214335	0.559	42.79	76.5474	7.06	21.9578
373	19	Zella-Mehlis	ZeMe	eff1	Ze2	Ze2_4	control	LNT	17.9	8	38.95	43	10.6959	27.39	5.94	5940	216.867	4.18	0.703704	1.46	42.57	29.1575	0.086724	0.596	42.51	71.3255	7.19	17.9808
374	19	Zella-Mehlis	ZeMe	eff1	Ze4	Ze4_1	control	LNT	13.75	20	23.2	74	5.24291	18.63	4.16	4160	223.296	4.08	0.980769	1.555	42.34	27.2283	0.064688	0.568	40.7	71.6549	7.33	12.6533
375	19	Zella-Mehlis	ZeMe	eff1	Ze4	Ze4_2	control	LNT	18.8	14	29.6	57	5.41033	15.28	3.4	3400	222.513	4.05	1.19118	NA	NA	NA	NA	NA	NA	NA	NA	10.4512
376	19	Zella-Mehlis	ZeMe	eff1	Ze4	Ze4_3	control	LNT	11.35	11	25.3	54	9.94273	12.56	2.82	2820	224.522	3.28	1.16312	1.484	41.73	28.1199	0.0418488	0.536	40.85	76.2127	7.14	16.4214
377	19	Zella-Mehlis	ZeMe	eff1	Ze4	Ze4_4	control	LNT	14.15	15	22.85	69	6.42827	11.8	2.8	2800	237.288	1.7	0.607143	NA	NA	NA	NA	NA	NA	NA	NA	16.4242
378	19	Zella-Mehlis	ZeMe	eff1	Ze5	Ze5_1	control	LNT	15.3	9	28.9	35	6.34568	10.53	2.3	2300	218.424	1.72	0.747826	1.156	42.11	36.4273	0.026588	0.463	43.06	93.0022	7.15	27.4296
379	19	Zella-Mehlis	ZeMe	eff1	Ze5	Ze5_2	control	LNT	4.35	8	18.6	30	15.0345	3.62	0.93	930	256.906	0.69	0.741935	NA	NA	NA	NA	NA	NA	NA	NA	28.3752
380	19	Zella-Mehlis	ZeMe	eff1	Ze5	Ze5_3	control	LNT	14.05	9	29.6	46	9.76789	11.3	2.64	2640	233.628	1.83	0.693182	1.175	42.22	35.9319	0.03102	0.511	42.95	84.0509	7.16	26.5207
381	19	Zella-Mehlis	ZeMe	eff1	Ze5	Ze5_4	control	LNT	13.3	8	24.5	41	8.44079	9.17	1.88	1880	205.016	0.9	0.478723	NA	NA	NA	NA	NA	NA	NA	NA	12.2926
382	19	Zella-Mehlis	ZeMe	eff1	Ze7	Ze7_1	control	LNT	8.7	13	39.15	68	22.5385	24.17	5.91	5910	244.518	4.99	0.844332	1.564	43.26	27.6598	0.0924324	0.64	39.65	61.9531	7.22	23.807
383	19	Zella-Mehlis	ZeMe	eff1	Ze7	Ze7_2	control	LNT	10.2	9	19.4	55	10.6231	7.25	1.46	1460	201.379	1.1	0.753425	NA	NA	NA	NA	NA	NA	NA	NA	10.8471
384	19	Zella-Mehlis	ZeMe	eff1	Ze7	Ze7_3	control	LNT	14.8	14	31.05	54	7.09218	24.84	5.57	5570	224.235	3.56	0.639138	1.892	43.09	22.7748	0.105384	0.712	39.48	55.4494	7.04	21.2368
385	19	Zella-Mehlis	ZeMe	eff1	Ze7	Ze7_4	control	LNT	19.2	11	29.45	50	5.97206	12.45	2.67	2670	214.458	3.38	1.26592	NA	NA	NA	NA	NA	NA	NA	NA	36.18
386	19	Zella-Mehlis	ZeMe	eff1	Ze8	Ze8_1	control	LNT	10.9	7	18.8	46	10.3342	6.82	1.28	1280	187.683	0.69	0.539062	NA	NA	NA	NA	NA	NA	NA	NA	37.5174
387	19	Zella-Mehlis	ZeMe	eff1	Ze8	Ze8_2	control	LNT	15.85	15	30.91	63	7.19066	23.29	5.67	5670	243.452	4.12	0.726631	NA	NA	NA	NA	NA	NA	NA	NA	22.139
388	19	Zella-Mehlis	ZeMe	eff1	Ze8	Ze8_3	control	LNT	13.5	8	28.15	45	10.7292	23.16	4.69	4690	202.504	2.77	0.590618	1.968	42.33	21.5091	0.0922992	0.649	42.51	65.5008	7.17	22.7094
389	19	Zella-Mehlis	ZeMe	eff1	Ze8	Ze8_4	control	LNT	13.7	7	29.05	44	12.3285	23.03	4.78	4780	207.555	3.34	0.698745	1.779	42.64	23.9685	0.0850362	0.572	38.31	66.9755	7.1	29.5829
672	11	Zella-Mehlis	ZeMe	eff1	Ze2	Ze2_4	150 kg N / ha * yr	SNT	8.5	5	37.8	31	26.5718	22.31	4.12	4120	184.671	0.81	0.196602	3.083	42.37	13.7431	0.12702	1.242	42.05	33.8567	7.11	16.2991
673	11	Zella-Mehlis	ZeMe	eff1	Ze2	Ze2_5	150 kg N / ha * yr	SNT	13.4	10	40	115	33.3284	54.32	15.05	15050	277.062	4.42	0.293688	NA	NA	NA	NA	NA	NA	NA	NA	27.0949
674	11	Zella-Mehlis	ZeMe	eff1	Ze2	Ze2_6	150 kg N / ha * yr	SNT	11.5	9	38.9	93	33.9536	47.42	11.87	11870	250.316	4.47	0.37658	2.273	43.25	19.0277	0.269805	0.85	42.7	50.2353	7.27	23.0843
678	11	Zella-Mehlis	ZeMe	eff1	Ze4	Ze4_4	150 kg N / ha * yr	SNT	16.1	7	44.15	89	33.8656	52.3	11.43	11430	218.547	2.75	0.240595	NA	NA	NA	NA	NA	NA	NA	NA	24.8872
679	11	Zella-Mehlis	ZeMe	eff1	Ze4	Ze4_5	150 kg N / ha * yr	SNT	9.1	6	34.45	81	50.1071	40.36	8.44	8440	209.118	2.03	0.240521	2.707	43.28	15.9882	0.228471	1.026	42.81	41.7251	7.09	15.0968
680	11	Zella-Mehlis	ZeMe	eff1	Ze4	Ze4_6	150 kg N / ha * yr	SNT	10.1	8	37.1	107	48.13	44.86	11.35	11350	253.009	3.92	0.345374	2.088	42.63	20.4167	0.236988	1.018	43.17	42.4067	7.15	22.5471
684	11	Zella-Mehlis	ZeMe	eff1	Ze7	Ze7_4	150 kg N / ha * yr	SNT	12.75	5	41.9	85	54.8667	55.18	12.7	12700	230.156	3.74	0.294488	2.153	42.62	19.7956	0.273431	0.843	42.63	50.5694	7.19	30.0825
685	11	Zella-Mehlis	ZeMe	eff1	Ze7	Ze7_5	150 kg N / ha * yr	SNT	10.9	6	46.35	83	57.8234	46.8	10.23	10230	218.59	4.33	0.423265	2.002	43.39	21.6733	0.204805	0.839	41.94	49.9881	7.27	28.5649
686	11	Zella-Mehlis	ZeMe	eff1	Ze7	Ze7_6	150 kg N / ha * yr	SNT	10.3	6	47.3	101	76.3026	56.92	13.1	13100	230.148	3.69	0.281679	NA	NA	NA	NA	NA	NA	NA	NA	26.9469
690	11	Zella-Mehlis	ZeMe	eff1	Ze8	Ze8_4	150 kg N / ha * yr	SNT	14.75	6	44.8	51	24.8169	33.69	9.37	9370	278.124	2.74	0.292423	2.257	42.49	18.8259	0.211481	1.237	42.07	34.0097	7.13	35.3281
691	11	Zella-Mehlis	ZeMe	eff1	Ze8	Ze8_5	150 kg N / ha * yr	SNT	17.45	16	39	106	13.8066	52.36	13.17	13170	251.528	4.79	0.363705	NA	NA	NA	NA	NA	NA	NA	NA	26.2861
692	11	Zella-Mehlis	ZeMe	eff1	Ze8	Ze8_6	150 kg N / ha * yr	SNT	11.35	10	36.75	91	28.4648	30.21	6.62	6620	219.133	2.98	0.450151	1.959	43.27	22.0878	0.124592	0.789	42.91	54.3853	7.19	37.2892
645	10	Ziegelroda	Zieg	eff2	Zieg1	Zieg1_1	70 kg N / ha * yr	HNT	14.65	16	48.85	117	23.3833	44.8	12.03	12030	268.527	5.79	0.481297	1.494	43.35	29.0161	0.179728	0.607	39.32	64.7776	7.18	32.5371
646	10	Ziegelroda	Zieg	eff2	Zieg1	Zieg1_2	70 kg N / ha * yr	HNT	18.65	16	49.8	94	14.6877	49.13	13.03	13030	265.215	6.11	0.468918	1.551	42.89	27.6531	0.202095	0.647	41.34	63.8949	7.12	17.5625
647	10	Ziegelroda	Zieg	eff2	Zieg1	Zieg1_3	70 kg N / ha * yr	HNT	25.15	24	55	129	10.7545	65.43	17.9	17900	273.575	7.1	0.396648	NA	NA	NA	NA	NA	NA	NA	NA	22.3153
651	10	Ziegelroda	Zieg	eff2	Zieg6	Zieg6_1	70 kg N / ha * yr	HNT	22.7	11	50.8	79	15.0721	50.29	12.66	12660	251.74	5.9	0.466035	1.481	42.82	28.9129	0.187495	0.656	42.6	64.939	7.31	12.2967
652	10	Ziegelroda	Zieg	eff2	Zieg6	Zieg6_2	70 kg N / ha * yr	HNT	16.6	15	41.45	66	9.98675	28.08	6.37	6370	226.852	1.88	0.295133	NA	NA	NA	NA	NA	NA	NA	NA	27.1969
653	10	Ziegelroda	Zieg	eff2	Zieg6	Zieg6_3	70 kg N / ha * yr	HNT	14.25	12	48.65	65	17.4927	32.64	8.46	8460	259.191	3.74	0.44208	1.674	42.49	25.3823	0.14162	0.768	42.5	55.3385	7.15	24.3641
657	10	Ziegelroda	Zieg	eff2	Zieg7	Zieg7_1	70 kg N / ha * yr	HNT	24.2	12	45.3	59	8.20351	33.51	7.05	7050	210.385	3.62	0.513475	1.529	43.01	28.1295	0.107795	0.564	42.42	75.2128	7.16	17.0027
658	10	Ziegelroda	Zieg	eff2	Zieg7	Zieg7_2	70 kg N / ha * yr	HNT	26.65	15	55.65	74	9.30169	47.85	14.23	14230	297.388	5.97	0.419536	1.268	42.97	33.888	0.180436	0.587	43.31	73.7819	7.15	40.7585
659	10	Ziegelroda	Zieg	eff2	Zieg7	Zieg7_3	70 kg N / ha * yr	HNT	11	15	37.5	134	29.4545	37.46	9.57	9570	255.473	4.04	0.422153	NA	NA	NA	NA	NA	NA	NA	NA	32.9439
663	10	Ziegelroda	Zieg	eff2	Zieg8	Zieg8_1	70 kg N / ha * yr	HNT	17.1	7	53.25	66	28.3609	41.61	8.72	8720	209.565	3.85	0.441514	1.798	43.08	23.96	0.156786	0.567	43.25	76.2787	7.22	23.8865
664	10	Ziegelroda	Zieg	eff2	Zieg8	Zieg8_2	70 kg N / ha * yr	HNT	11.25	7	41.45	75	38.4762	25.58	5.51	5510	215.403	2.34	0.424682	NA	NA	NA	NA	NA	NA	NA	NA	21.2667
665	10	Ziegelroda	Zieg	eff2	Zieg8	Zieg8_3	70 kg N / ha * yr	HNT	15.7	8	49	62	23.1879	35.34	6.77	6770	191.568	2.42	0.357459	2.105	42.7	20.285	0.142508	0.761	43.8	57.5558	7.17	34.3759
354	18	Ziegelroda	Zieg	eff2	Zieg1	Zieg1_1	control	LNT	21	14	34.05	59	5.83316	18.39	4.74	4740	257.749	2.27	0.478903	NA	NA	NA	NA	NA	NA	NA	NA	43.018
355	18	Ziegelroda	Zieg	eff2	Zieg1	Zieg1_2	control	LNT	25.9	11	38.9	40	4.46157	18.18	4.54	4540	249.725	2.04	0.449339	1.161	41.57	35.8053	0.0527094	0.452	43.05	95.2434	7.07	10.8951
356	18	Ziegelroda	Zieg	eff2	Zieg1	Zieg1_3	control	LNT	4.8	7	39.6	22	24.9286	13.84	2.94	2940	212.428	1.26	0.428571	1.776	42.09	23.6993	0.0522144	0.596	42.94	72.047	7.17	25.2989
358	18	Ziegelroda	Zieg	eff2	Zieg6	Zieg6_1	control	LNT	18.05	9	46.5	47	12.4534	28.37	6.34	6340	223.476	3.99	0.629338	1.607	42.51	26.453	0.101884	0.567	41.04	72.381	7.13	21.0601
359	18	Ziegelroda	Zieg	eff2	Zieg6	Zieg6_2	control	LNT	22.25	19	28.5	63	3.24719	13.46	3.66	3660	271.917	1.37	0.374317	NA	NA	NA	NA	NA	NA	NA	NA	28.3628
360	18	Ziegelroda	Zieg	eff2	Zieg6	Zieg6_3	control	LNT	27.9	16	39.05	41	2.58658	27.52	6.1	6100	221.657	3.79	0.621311	1.693	42.47	25.0856	0.103273	0.603	40.52	67.1973	7.22	9.10495
361	18	Ziegelroda	Zieg	eff2	Zieg6	Zieg6_4	control	LNT	12.55	7	25.75	44	11.897	6.64	1.62	1620	243.976	0.4	0.246914	NA	NA	NA	NA	NA	NA	NA	NA	24.9374
362	18	Ziegelroda	Zieg	eff2	Zieg7	Zieg7_1	control	LNT	29.7	30	36.25	87	2.53956	28.9	7.19	7190	248.789	4.45	0.618915	NA	NA	NA	NA	NA	NA	NA	NA	17.3995
363	18	Ziegelroda	Zieg	eff2	Zieg7	Zieg7_2	control	LNT	20	19	33.95	64	4.71789	35.27	8.2	8200	232.492	5.86	0.714634	1.458	42.4	29.0809	0.119556	0.57	41.11	72.1228	7.23	20.108
364	18	Ziegelroda	Zieg	eff2	Zieg7	Zieg7_3	control	LNT	25.9	17	37.3	56	3.74404	28.25	6.39	6390	226.195	5.1	0.798122	1.187	42.59	35.8804	0.0758493	0.451	42.51	94.2572	7.2	20.8662
365	18	Ziegelroda	Zieg	eff2	Zieg7	Zieg7_4	control	LNT	25.55	13	38.6	46	4.34578	22.39	5.19	5190	231.8	2.78	0.535645	NA	NA	NA	NA	NA	NA	NA	NA	23.3794
367	18	Ziegelroda	Zieg	eff2	Zieg8	Zieg8_2	control	LNT	17.55	13	32.85	55	6.91913	16.15	3.84	3840	237.771	2.53	0.658854	1.229	42.12	34.2718	0.0471936	0.436	43.31	99.3349	7.13	18.3089
368	18	Ziegelroda	Zieg	eff2	Zieg8	Zieg8_3	control	LNT	21.6	31	26.55	77	2.05309	21.7	4.73	4730	217.972	5.37	1.13531	1.276	42.35	33.1897	0.0603548	0.472	42.25	89.5127	7.15	14.4251
369	18	Ziegelroda	Zieg	eff2	Zieg8	Zieg8_4	control	LNT	28.75	30	30.8	77	1.74968	21.5	7.06	7060	328.372	3.83	0.542493	NA	NA	NA	NA	NA	NA	NA	NA	18.0333
648	10	Ziegelroda	Zieg	eff2	Zieg1	Zieg1_4	150 kg N / ha * yr	SNT	25.35	17	55.85	109	13.1261	57.18	19.86	19860	347.324	7.77	0.391239	1.484	42.7	28.7736	0.294722	0.7	43.58	62.2571	7.25	19.6769
649	10	Ziegelroda	Zieg	eff2	Zieg1	Zieg1_5	150 kg N / ha * yr	SNT	13.75	12	52	104	31.7758	57.29	14.36	14360	250.655	5.64	0.392758	NA	NA	NA	NA	NA	NA	NA	NA	15.157
650	10	Ziegelroda	Zieg	eff2	Zieg1	Zieg1_6	150 kg N / ha * yr	SNT	18.5	14	53	102	19.8726	63.4	19.54	19540	308.202	7.91	0.404811	1.512	42.77	28.287	0.295445	0.748	43.44	58.0749	7.14	16.6523
654	10	Ziegelroda	Zieg	eff2	Zieg6	Zieg6_4	150 kg N / ha * yr	SNT	3.7	7	40.75	32	49.3475	23.86	4.4	4400	184.409	0.89	0.202273	2.886	42.89	14.8614	0.126984	1.11	41.77	37.6306	7.17	29.7976
655	10	Ziegelroda	Zieg	eff2	Zieg6	Zieg6_5	150 kg N / ha * yr	SNT	8.9	4	45.4	49	61.4888	22.96	3.99	3990	173.78	0.6	0.150376	NA	NA	NA	NA	NA	NA	NA	NA	15.6497
656	10	Ziegelroda	Zieg	eff2	Zieg6	Zieg6_6	150 kg N / ha * yr	SNT	12.55	7	49.4	74	40.6118	36.87	11.53	11530	312.72	3.92	0.339983	1.834	42.9	23.3915	0.21146	0.894	42.57	47.6174	7.15	15.8844
660	10	Ziegelroda	Zieg	eff2	Zieg7	Zieg7_4	150 kg N / ha * yr	SNT	14.7	5	50.75	61	41.119	38.88	7.68	7680	197.531	2.22	0.289063	2.183	42.8	19.606	0.167654	0.799	41.95	52.5031	7.17	29.2605
661	10	Ziegelroda	Zieg	eff2	Zieg7	Zieg7_5	150 kg N / ha * yr	SNT	18.75	11	50.4	85	19.7709	52.19	13.15	13150	251.964	4.44	0.337643	1.717	42.85	24.9563	0.225786	0.703	43.35	61.6643	7.18	16.8746
662	10	Ziegelroda	Zieg	eff2	Zieg7	Zieg7_6	150 kg N / ha * yr	SNT	15.7	10	50.6	81	25.1057	41.9	9.68	9680	231.026	2.99	0.308884	NA	NA	NA	NA	NA	NA	NA	NA	22.3185
666	10	Ziegelroda	Zieg	eff2	Zieg8	Zieg8_4	150 kg N / ha * yr	SNT	19.55	11	49.8	91	20.0732	54.36	15.29	15290	281.273	5.17	0.338129	1.824	42.76	23.443	0.27889	0.744	43.55	58.5349	7.2	26.5576
667	10	Ziegelroda	Zieg	eff2	Zieg8	Zieg8_5	150 kg N / ha * yr	SNT	14.55	9	46.35	48	15.9897	55.36	11.44	11440	206.647	3.1	0.270979	1.733	42.68	24.6278	0.191323	0.721	43.93	60.9293	7.25	19.6932
668	10	Ziegelroda	Zieg	eff2	Zieg8	Zieg8_6	150 kg N / ha * yr	SNT	19.95	10	53.5	108	27.9624	58.05	12.5	12500	215.332	4.93	0.3944	NA	NA	NA	NA	NA	NA	NA	NA	25.5563

## Sheet: Root_Porosity
sample ID	root weight for infiltration [g]	root weight after infiltration [g]	POR %	POR % * specific weight (1.036)	average POR % (column E)
1	0.00383	0.00542	29.3358	30.3919	23.3444
1	0.00615	0.00803	23.4122	24.255
1	0.01462	0.01717	14.8515	15.3861
2	0.01398	0.01708	18.1499	18.8033	24.8459
2	0.007	0.00911	23.1614	23.9952
2	0.00883	0.01273	30.6363	31.7392
3	0.0126	0.0181	30.3867	31.4807	31.0463
3	0.0105	0.0144	27.0833	28.0583
3	0.005	0.0074	32.4324	33.6
4	0.0118	0.0177	33.3333	34.5333	30.6989
4	0.0099	0.014	29.2857	30.34
4	0.0101	0.0137	26.2774	27.2234
5	0.017	0.0184	7.6087	7.88261	20.8397
5	0.0193	0.0279	30.8244	31.9341
5	0.0253	0.0324	21.9136	22.7025
6	0.0189	0.0271	30.2583	31.3476	31.5414
6	0.0183	0.0246	25.6098	26.5317
6	0.0131	0.0203	35.468	36.7448
7	0.0097	0.0148	34.4595	35.7	13.8878
7	0.0127	0.0131	3.05344	3.16336
7	0.0144	0.0148	2.7027	2.8
8	0.0065	0.0104	37.5	38.85	39.0291
8	0.0064	0.0109	41.2844	42.7706
8	0.0073	0.0111	34.2342	35.4667
9	0.0082	0.0125	34.4	35.6384	24.7798
9	0.0155	0.0174	10.9195	11.3126
9	0.0128	0.0174	26.4368	27.3885
10	0.00721	0.0095	24.1053	24.9731	25.2467
10	0.00343	0.0061	43.7705	45.3462
10	0.01304	0.01376	5.23256	5.42093
11	0.006	0.007	14.2857	14.8	26.5588
11	0.0145	0.0209	30.622	31.7244
11	0.0034	0.005	32	33.152
12	0.024	0.0316	24.0506	24.9165	25.0466
12	0.0112	0.0157	28.6624	29.6943
12	0.0174	0.0217	19.8157	20.529
13	0.01669	0.02092	20.2199	20.9478	23.7654
13	0.0101	0.014	27.8571	28.86
13	0.01154	0.01456	20.7418	21.4885
14	0.01485	0.01845	19.5122	20.2146	17.7749
14	0.01535	0.01891	18.826	19.5038
14	0.01885	0.0217	13.1336	13.6065
15	0.0096	0.014	31.4286	32.56	29.7182
15	0.0167	0.0235	28.9362	29.9779
15	0.0188	0.0253	25.6917	26.6166
16	0.01181	0.01464	19.3306	20.0265	21.4142
16	0.01574	0.01995	21.1028	21.8625
16	0.00945	0.01205	21.5768	22.3535
17	0.01803	0.02123	15.073	15.6156	17.2492
17	0.01246	0.01509	17.4288	18.0562
17	0.01339	0.01622	17.4476	18.0757
18	0.0084	0.0128	34.375	35.6125	27.6686
18	0.0146	0.0197	25.8883	26.8203
18	0.0226	0.0282	19.8582	20.573
19	0.0251	0.0308	18.5065	19.1727	25.4767
19	0.0146	0.0202	27.7228	28.7208
19	0.0242	0.0334	27.5449	28.5365
20	0.0165	0.0179	7.82123	8.10279	21.748
20	0.0156	0.0214	27.1028	28.0785
20	0.0218	0.0303	28.0528	29.0627
21	0.0157	0.0187	16.0428	16.6203	18.995
21	0.0123	0.0152	19.0789	19.7658
21	0.0137	0.0171	19.883	20.5988
22	0.0244	0.02889	15.5417	16.1012	15.3634
22	0.02494	0.02769	9.93138	10.2889
22	0.01925	0.02377	19.0156	19.7001
23	0.0154	0.0196	21.4286	22.2	23.5989
23	0.0107	0.0148	27.7027	28.7
23	0.0122	0.0151	19.2053	19.8967
24	0.0096	0.0135	28.8889	29.9289	27.5719
24	0.0161	0.021	23.3333	24.1733
24	0.0152	0.021	27.619	28.6133
25	0.0183	0.0246	25.6098	26.5317	17.0006
25	0.0137	0.0158	13.2911	13.7696
25	0.0191	0.0213	10.3286	10.7005
26	0.012	0.01302	7.8341	8.11613	10.7611
26	0.02955	0.03093	4.46169	4.62231
26	0.00658	0.00811	18.8656	19.5448
27	0.01454	0.01767	17.7136	18.3513	15.5953
27	0.00881	0.01008	12.5992	13.0528
27	0.0078	0.00916	14.8472	15.3817
28	0.00847	0.00947	10.5597	10.9398	19.5903
28	0.00927	0.01232	24.7565	25.6477
28	0.00701	0.00892	21.4126	22.1834
29	0.018	0.0239	24.6862	25.5749	25.0666
29	0.0102	0.0137	25.5474	26.4672
29	0.0198	0.0255	22.3529	23.1576
30	0.0167	0.0224	25.4464	26.3625	30.4628
30	0.0412	0.0575	28.3478	29.3683
30	0.0141	0.0215	34.4186	35.6577
32	0.0104	0.0136	23.5294	24.3765	26.7943
32	0.0137	0.0192	28.6458	29.6771
32	0.0135	0.0181	25.4144	26.3293
33	0.0086	0.0107	19.6262	20.3327	25.7511
33	0.0125	0.0152	17.7632	18.4026
33	0.0049	0.0078	37.1795	38.5179
34	0.02611	0.03056	14.5615	15.0857	18.0443
34	0.02279	0.02881	20.8955	21.6478
34	0.00758	0.00911	16.7947	17.3993
35	0.02533	0.03205	20.9672	21.7221	20.4837
35	0.0173	0.02157	19.796	20.5087
35	0.01418	0.01741	18.5526	19.2204
36	0.00817	0.01163	29.7506	30.8217	25.466
36	0.0181	0.0226	19.9115	20.6283
36	0.01384	0.01823	24.0812	24.9481
37	0.0148	0.0197	24.8731	25.7685	24.4124
37	0.017	0.021	19.0476	19.7333
37	0.0186	0.0254	26.7717	27.7354
37	0.01	0.0128	21.875	22.6625	25.148
37	0.0173	0.0238	27.3109	28.2941
37	0.0126	0.0165	23.6364	24.4873
38	0.01598	0.01972	18.9655	19.6483	22.0771
38	0.01742	0.02214	21.3189	22.0864
38	0.0155	0.0203	23.6453	24.4966
39	0.0037	0.0067	44.7761	46.3881	46.3881
40	0.0209	0.0282	25.8865	26.8184	34.1153
40	0.0177	0.0271	34.6863	35.9351
40	0.0097	0.0157	38.2166	39.5924
41	0.0295	0.041	28.0488	29.0585	35.0405
41	0.0209	0.0285	26.6667	27.6267
41	0.0082	0.0154	46.7532	48.4364
42	0.0144	0.0209	31.1005	32.2201	34.328
42	0.0116	0.0201	42.2886	43.8109
42	0.0182	0.0246	26.0163	26.9528
43	0.0127	0.018	29.4444	30.5044	35.7542
43	0.0079	0.014	43.5714	45.14
43	0.0107	0.0154	30.5195	31.6182
44	0.00926	0.01066	13.1332	13.606	14.8033
44	0.01021	0.01202	15.0582	15.6003
44	0.01471	0.01724	14.6752	15.2035
45	0.01271	0.0143	11.1189	11.5192	12.3172
45	0.02133	0.02466	13.5036	13.9898
45	0.01345	0.01512	11.045	11.4426
46	0.01293	0.0173	25.2601	26.1695	23.5197
46	0.00909	0.01171	22.374	23.1795
46	0.01076	0.01353	20.473	21.2101
47	0.0162	0.01968	17.6829	18.3195	20.9608
47	0.01305	0.01745	25.2149	26.1226
47	0.02032	0.02472	17.7994	18.4401
48	0.01529	0.02301	33.5506	34.7585	29.7295
48	0.01456	0.01959	25.6764	26.6007
48	0.01345	0.01839	26.8624	27.8295
49	0.0143	0.0195	26.6667	27.6267	23.0846
49	0.0206	0.025	17.6	18.2336
49	0.0168	0.0217	22.5806	23.3935
50	0.01408	0.01853	24.0151	24.8797	30.3807
50	0.00779	0.0117	33.4188	34.6219
50	0.00398	0.00573	30.541	31.6405
51	0.0229	0.03	23.6667	24.5187	21.5739
51	0.0162	0.0201	19.403	20.1015
51	0.0216	0.0268	19.403	20.1015
52	0.0126	0.0183	31.1475	32.2689	31.0986
52	0.0182	0.0256	28.9062	29.9469
52	0.007	0.01	30	31.08
53	0.02083	0.02591	19.6063	20.3122	20.2507
53	0.0213	0.02784	23.4914	24.3371
53	0.03847	0.04555	15.5434	16.1029
54	0.0346	0.0433	20.0924	20.8157	17.5258
54	0.0216	0.0251	13.9442	14.4462
54	0.0294	0.0353	16.7139	17.3156
55	0.01777	0.02162	17.8076	18.4487	18.7871
55	0.03093	0.03656	15.3993	15.9537
55	0.02372	0.0301	21.196	21.9591
56	0.02442	0.02825	13.5575	14.0456	15.7428
56	0.02581	0.02899	10.9693	11.3642
56	0.01057	0.01339	21.0605	21.8187
57	0.0113	0.0165	31.5152	32.6497	23.5148
57	0.0213	0.0259	17.7606	18.4
57	0.0151	0.0186	18.8172	19.4946
58	0.01113	0.01491	25.3521	26.2648	28.6898
58	0.00638	0.00986	35.2941	36.5647
58	0.01435	0.0185	22.4324	23.24
59	0.00892	0.01125	20.7111	21.4567	26.6722
59	0.01	0.01567	36.1838	37.4864
59	0.01214	0.01524	20.3412	21.0735
60	0.02049	0.02394	14.411	14.9298	22.8948
60	0.01178	0.01521	22.551	23.3628
60	0.01202	0.01701	29.3357	30.3918
61	0.0075	0.0141	46.8085	48.4936	38.1264
61	0.012	0.0158	24.0506	24.9165
61	0.0133	0.022	39.5455	40.9691
62	0.01	0.01778	43.757	45.3323	34.2624
62	0.02464	0.03104	20.6186	21.3608
62	0.01038	0.01593	34.8399	36.0942
63	0.0062	0.0124	50	51.8	31.3016
63	0.003	0.0044	31.8182	32.9636
63	0.0124	0.0136	8.82353	9.14118
64	0.01398	0.01625	13.9692	14.4721	21.4808
64	0.01156	0.01466	21.146	21.9072
64	0.01362	0.01868	27.0878	28.063
65	0.0185	0.0228	18.8596	19.5386	23.0376
65	0.0186	0.0239	22.1757	22.9741
65	0.011	0.0148	25.6757	26.6
66	0.0114	0.016	28.75	29.785	38.3114
66	0.0059	0.0093	36.5591	37.8753
66	0.0056	0.0103	45.6311	47.2738
67	0.0149	0.0204	26.9608	27.9314	21.679
67	0.0212	0.0277	23.4657	24.3105
67	0.022	0.0251	12.3506	12.7952
68	0.01645	0.02121	22.4422	23.2502	22.4823
68	0.0151	0.0191	20.9424	21.6963
68	0.01658	0.02118	21.7186	22.5005
69	0.00906	0.01185	23.5443	24.3919	21.9198
69	0.01331	0.01657	19.6741	20.3824
69	0.01122	0.01407	20.2559	20.9851
70	0.0154	0.0192	19.7917	20.5042	19.7147
70	0.014	0.0173	19.0751	19.7618
70	0.0184	0.0225	18.2222	18.8782
71	0.0042	0.0087	51.7241	53.5862	40.0839
71	0.0089	0.0118	24.5763	25.461
71	0.0053	0.0088	39.7727	41.2045
72	0.0069	0.01061	34.967	36.2258	38.1219
72	0.00706	0.01121	37.0205	38.3533
72	0.00741	0.01203	38.404	39.7865
73	0.01602	0.01848	13.3117	13.7909	20.1628
73	0.01121	0.01417	20.8892	21.6412
73	0.0121	0.01596	24.1855	25.0561
74	0.01205	0.01535	21.4984	22.2723	22.0778
74	0.01349	0.01668	19.1247	19.8132
74	0.01349	0.01759	23.3087	24.1478
75	0.01284	0.01594	19.4479	20.1481	20.21
75	0.01684	0.02154	21.8199	22.6054
75	0.0164	0.01982	17.2553	17.8765
76	0.01695	0.02314	26.7502	27.7132	25.0547
76	0.00912	0.01166	21.7839	22.5681
76	0.0118	0.01553	24.018	24.8827
77	0.01606	0.01863	13.795	14.2916	11.616
77	0.01913	0.02096	8.73092	9.04523
77	0.01736	0.01953	11.1111	11.5111
78	0.01092	0.01448	24.5856	25.4707	16.2682
78	0.00458	0.00462	0.865801	0.89697
78	0.00832	0.01062	21.6573	22.4369
79	0.024	0.0314	23.5669	24.4153	22.2179
79	0.0224	0.0288	22.2222	23.0222
79	0.0202	0.0248	18.5484	19.2161
80	0.0204	0.0258	20.9302	21.6837	36.7183
80	0.0038	0.0063	39.6825	41.1111
80	0.0019	0.0035	45.7143	47.36
81	0.02551	0.03493	26.9682	27.9391	23.5285
81	0.02644	0.03282	19.4394	20.1392
81	0.01207	0.01542	21.725	22.5071
82	0.02126	0.02831	24.9029	25.7994	24.702
82	0.02282	0.0286	20.2098	20.9373
82	0.01362	0.01851	26.4182	27.3692
83	0.01164	0.01624	28.3251	29.3448	26.6374
83	0.01592	0.02117	24.7992	25.692
83	0.02228	0.02932	24.0109	24.8753
84	0.02797	0.03338	16.2073	16.7908	22.1285
84	0.02102	0.02553	17.6655	18.3014
84	0.02068	0.02963	30.2059	31.2933
85	0.0165	0.0237	30.3797	31.4734	32.4295
85	0.0117	0.0181	35.3591	36.632
85	0.0153	0.0213	28.169	29.1831
86	0.0131	0.0169	22.4852	23.2947	14.1299
86	0.0105	0.0119	11.7647	12.1882
86	0.021	0.0225	6.66667	6.90667
87	0.0067	0.0103	34.9515	36.2097	31.0839
87	0.0106	0.0152	30.2632	31.3526
87	0.0185	0.0246	24.7967	25.6894
88	0.01371	0.01801	23.8756	24.7351	20.706
88	0.01874	0.02349	20.2214	20.9493
88	0.02005	0.02383	15.8624	16.4334
89	0.0133	0.01594	16.5621	17.1583	15.9215
89	0.01948	0.0235	17.1064	17.7222
89	0.01718	0.01962	12.4363	12.884
90	0.01644	0.02117	22.3429	23.1473	19.94
90	0.02813	0.03489	19.3752	20.0727
90	0.02762	0.03289	16.0231	16.5999
91	0.01615	0.02217	27.1538	28.1313	22.5573
91	0.02398	0.03015	20.4643	21.2011
91	0.01934	0.0235	17.7021	18.3394
92	0.0094	0.0156	39.7436	41.1744	32.6272
92	0.0202	0.0273	26.0073	26.9436
92	0.0129	0.0181	28.7293	29.7635
93	0.0284	0.0331	14.1994	14.7106	26.8217
93	0.0133	0.0225	40.8889	42.3609
93	0.0144	0.0186	22.5806	23.3935
94	0.02301	0.02937	21.6547	22.4343	21.7411
94	0.02315	0.02883	19.7017	20.411
94	0.01597	0.02037	21.6004	22.378
95	0.02952	0.0314	5.98726	6.2028	23.6854
95	0.0053	0.0097	45.3608	46.9938
95	0.02362	0.02854	17.239	17.8596
96	0.0162	0.02	19	19.684	23.0316
96	0.0248	0.032	22.5	23.31
96	0.0193	0.0258	25.1938	26.1008
97	0.0157	0.0219	28.3105	29.3297	28.6723
97	0.0271	0.0375	27.7333	28.7317
97	0.0138	0.0189	26.9841	27.9556
98	0.00882	0.01308	32.5688	33.7413	29.3536
98	0.02056	0.02631	21.8548	22.6416
98	0.01419	0.02044	30.5773	31.6781
99	0.0206	0.0305	32.459	33.6275	22.1036
99	0.0304	0.0363	16.2534	16.8386
99	0.0216	0.0255	15.2941	15.8447
101	0.0257	0.0327	21.4067	22.1774	24.0956
101	0.028	0.0355	21.1268	21.8873
101	0.0211	0.029	27.2414	28.2221
102	0.02465	0.03181	22.5086	23.319	21.4472
102	0.0237	0.02926	19.0021	19.6861
102	0.01361	0.01714	20.5951	21.3365
103	0.02175	0.02896	24.8964	25.7927	22.6247
103	0.02793	0.03453	19.1138	19.8019
103	0.01314	0.01674	21.5054	22.2796
104	0.02563	0.03078	16.7316	17.334	19.3208
104	0.01894	0.02433	22.1537	22.9513
104	0.01988	0.02397	17.063	17.6773
105	0.01083	0.01439	24.7394	25.63	23.9319
105	0.01767	0.02292	22.9058	23.7304
105	0.01183	0.0151	21.6556	22.4352
106	0.0084	0.0146	42.4658	43.9945	34.2277
106	0.0111	0.0137	18.9781	19.6613
106	0.0091	0.0146	37.6712	39.0274
107	0.01196	0.01491	19.7854	20.4977	22.4571
107	0.01769	0.02193	19.3342	20.0303
107	0.02136	0.02883	25.9105	26.8433
108	0.0064	0.0073	12.3288	12.7726	10.4906
108	0.0222	0.0244	9.01639	9.34098
108	0.02427	0.02668	9.03298	9.35817
109	0.01349	0.01663	18.8815	19.5613	22.9084
109	0.01264	0.01629	22.4064	23.213
109	0.01903	0.02539	25.0492	25.951
110	0.011	0.0157	29.9363	31.014	23.7287
110	0.0181	0.0221	18.0995	18.7511
110	0.0211	0.0266	20.6767	21.4211
111	0.0187	0.0251	25.498	26.4159	24.0732
111	0.0249	0.0323	22.9102	23.735
111	0.0266	0.0338	21.3018	22.0686
112	0.01876	0.02448	23.366	24.2072	22.7094
112	0.0268	0.0335	20	20.72
112	0.02748	0.03541	22.3948	23.201
113	0.0233	0.0253	7.90514	8.18972	7.96045
113	0.0297	0.0317	6.30915	6.53628
113	0.0196	0.0215	8.83721	9.15535
114	0.0137	0.0195	29.7436	30.8144	23.2284
114	0.0309	0.0395	21.7722	22.5559
114	0.0214	0.0254	15.748	16.315
115	0.022	0.0281	21.7082	22.4897	29.7407
115	0.0173	0.0227	23.7885	24.6449
115	0.0057	0.0096	40.625	42.0875
116	0.0181	0.0234	22.6496	23.465	20.9756
116	0.025	0.0301	16.9435	17.5535
116	0.022	0.0279	21.147	21.9082
117	0.0182	0.0245	25.7143	26.64	34.7247
117	0.0083	0.0144	42.3611	43.8861
117	0.0079	0.0117	32.4786	33.6479
118	0.0107	0.0142	24.6479	25.5352	32.8412
118	0.0083	0.0136	38.9706	40.3735
118	0.0148	0.0216	31.4815	32.6148
119	0.0148	0.0236	37.2881	38.6305	27.6092
119	0.0136	0.0164	17.0732	17.6878
119	0.0253	0.034	25.5882	26.5094
120	0.02084	0.02236	6.79785	7.04258	9.54977
120	0.01869	0.02128	12.1711	12.6092
120	0.02944	0.03224	8.68486	8.99752
121	0.0194	0.0254	23.622	24.4724	16.2227
121	0.018	0.0195	7.69231	7.96923
121	0.014	0.0166	15.6627	16.2265
122	0.0069	0.0111	37.8378	39.2	35.1253
122	0.004	0.0051	21.5686	22.3451
122	0.003	0.0052	42.3077	43.8308
123	0.0127	0.0198	35.8586	37.1495	41.1705
123	0.0058	0.0089	34.8315	36.0854
123	0.0035	0.0068	48.5294	50.2765
124	0.01739	0.02427	28.3478	29.3683	27.7812
124	0.02267	0.02656	14.6461	15.1733
124	0.01518	0.02427	37.4536	38.802
125	0.0232	0.0303	23.4323	24.2759	23.8734
125	0.0224	0.0274	18.2482	18.9051
125	0.0222	0.0306	27.451	28.4392
126	0.0131	0.0199	34.1709	35.401	38.9167
126	0.0101	0.0169	40.2367	41.6852
126	0.0108	0.0175	38.2857	39.664
127	0.0068	0.0102	33.3333	34.5333	27.3053
127	0.0174	0.0226	23.0088	23.8372
127	0.017	0.022	22.7273	23.5455
128	0.0094	0.0136	30.8824	31.9941	29.9305
128	0.0066	0.0092	28.2609	29.2783
128	0.0129	0.0178	27.5281	28.5191
129	0.00708	0.00747	5.22088	5.40884	12.1621
129	0.01537	0.01828	15.919	16.4921
129	0.01184	0.01378	14.0784	14.5852
130	0.011	0.0142	22.5352	23.3465	27.238
130	0.0106	0.0147	27.8912	28.8952
130	0.0083	0.0116	28.4483	29.4724
131	0.0149	0.0213	30.0469	31.1286	30.0532
131	0.0134	0.02	33	34.188
131	0.0149	0.0196	23.9796	24.8429
132	0.00531	0.00648	18.0556	18.7056	14.0997
132	0.01773	0.01957	9.40215	9.74062
132	0.01205	0.01391	13.3717	13.8531
133	0.0065	0.0105	38.0952	39.4667	37.8722
133	0.0054	0.0082	34.1463	35.3756
133	0.0107	0.0171	37.4269	38.7743
134	0.01939	0.02246	13.6687	14.1608	19.9998
134	0.01007	0.01535	34.3974	35.6357
134	0.01904	0.02112	9.84848	10.203
135	0.0016	0.0025	36	37.296	18.4495
135	0.01775	0.01864	4.77468	4.94657
135	0.0145	0.0166	12.6506	13.106
136	0.031	0.0415	25.3012	26.212	42.7273
136	0.03913	0.05114	23.4846	24.33
136	0.00108	0.00431	74.942	77.6399
137	0.01256	0.0168	25.2381	26.1467	22.0094
137	0.01226	0.01577	22.2575	23.0587
137	0.01955	0.02334	16.2382	16.8228
138	0.037	0.0458	19.214	19.9057	16.2887
138	0.0334	0.0374	10.6952	11.0802
138	0.0163	0.0197	17.2589	17.8802
139	0.0136	0.021	35.2381	36.5067	21.7542
139	0.0226	0.0233	3.00429	3.11245
139	0.0152	0.0202	24.7525	25.6436
140	0.0117	0.0191	38.7435	40.1382	26.1041
140	0.0289	0.036	19.7222	20.4322
140	0.0271	0.0327	17.1254	17.7419
141	0.0054	0.0068	20.5882	21.3294	23.7878
141	0.0035	0.0048	27.0833	28.0583
141	0.0026	0.0033	21.2121	21.9758
142	0.01145	0.01729	33.7767	34.9927	20.9555
142	0.01373	0.01698	19.1402	19.8292
142	0.01366	0.01481	7.76502	8.04456
143	0.0166	0.0178	6.74157	6.98427	20.4132
143	0.0175	0.0238	26.4706	27.4235
143	0.0206	0.0278	25.8993	26.8317
144	0.01841	0.02354	21.7927	22.5772	26.5283
144	0.01023	0.01692	39.539	40.9624
144	0.0221	0.02615	15.4876	16.0451
145	0.0195	0.0218	10.5505	10.9303	18.0976
145	0.0171	0.0213	19.7183	20.4282
145	0.0102	0.0131	22.1374	22.9344
146	0.0161	0.01805	10.8033	11.1922	18.8018
146	0.01444	0.02215	34.8081	36.0612
146	0.01806	0.01981	8.83392	9.15194
147	0.02061	0.02154	4.31755	4.47298	9.38527
147	0.01015	0.01245	18.4739	19.139
147	0.01962	0.02052	4.38596	4.54386
148	0.01783	0.02189	18.5473	19.215	12.009
148	0.0238	0.02759	13.7369	14.2314
148	0.02153	0.02208	2.49094	2.58062
149	0.01025	0.01351	24.1303	24.999	15.4971
149	0.00939	0.00952	1.36555	1.41471
149	0.01248	0.01548	19.3798	20.0775
150	0.0129	0.0207	37.6812	39.0377	28.1399
150	0.0236	0.0289	18.3391	18.9993
150	0.012	0.0161	25.4658	26.3826
151	0.01412	0.01889	25.2515	26.1605	23.9567
151	0.01752	0.02396	26.8781	27.8457
151	0.01723	0.02082	17.243	17.8638
152	0.02314	0.02663	13.1055	13.5773	15.0705
152	0.01184	0.01372	13.7026	14.1959
152	0.01339	0.0161	16.8323	17.4383
153	0.0139	0.0152	8.55263	8.86053	15.4701
153	0.0208	0.0266	21.8045	22.5895
153	0.0237	0.0277	14.4404	14.9603
154	0.0282	0.0347	18.732	19.4063	19.6994
154	0.0223	0.0269	17.1004	17.716
154	0.0182	0.0231	21.2121	21.9758
155	0.0282	0.0356	20.7865	21.5348	20.1488
155	0.0051	0.0059	13.5593	14.0475
155	0.0038	0.005	24	24.864
156	0.0162	0.0174	6.89655	7.14483	10.1804
156	0.0233	0.0268	13.0597	13.5299
156	0.0209	0.0231	9.52381	9.86667
157	0.01853	0.01873	1.06781	1.10625	8.99592
157	0.02054	0.02351	12.6329	13.0877
157	0.01526	0.01741	12.3492	12.7938
158	0.02125	0.02476	14.1761	14.6864	21.8927
158	0.01324	0.01706	22.3916	23.1977
158	0.01781	0.02434	26.8283	27.7941
159	0.0217	0.0235	7.65957	7.93532	12.4945
159	0.0179	0.0212	15.566	16.1264
159	0.0215	0.0247	12.9555	13.4219
160	0.0091	0.0125	27.2	28.1792	28.0453
160	0.0114	0.0152	25	25.9
160	0.0115	0.0162	29.0123	30.0568
161	0.0153	0.0221	30.7692	31.8769	24.8496
161	0.0163	0.019	14.2105	14.7221
161	0.0203	0.0278	26.9784	27.9496
162	0.0187	0.0244	23.3607	24.2016	23.6744
162	0.0212	0.0285	25.614	26.5361
162	0.0115	0.0143	19.5804	20.2853
163	0.02584	0.03069	15.8032	16.3721	16.9986
163	0.01625	0.01916	15.1879	15.7347
163	0.01314	0.01607	18.2327	18.8891
164	0.01523	0.01753	13.1204	13.5927	16.0524
164	0.01795	0.02255	20.3991	21.1335
164	0.02578	0.02962	12.9642	13.4309
165	0.0259	0.0336	22.9167	23.7417	30.9853
165	0.0276	0.0359	23.1198	23.9521
165	0.0058	0.0103	43.6893	45.2621
166	0.0042	0.0057	26.3158	27.2632	26.944
166	0.008	0.01	20	20.72
166	0.0084	0.0123	31.7073	32.8488
167	0.01705	0.01839	7.28657	7.54889	9.24848
167	0.01651	0.01878	12.0873	12.5225
167	0.01025	0.01107	7.40741	7.67407
168	0.00086	0.00303	71.6172	74.1954	61.0215
168	0.00137	0.0036	61.9444	64.1744
168	0.00257	0.00452	43.1416	44.6947
169	0.01696	0.01878	9.69116	10.04	13.0477
169	0.01314	0.01495	12.107	12.5429
169	0.01109	0.0132	15.9848	16.5603
170	0.01036	0.0157	34.0127	35.2372	28.702
170	0.00745	0.01018	26.8173	27.7827
170	0.01402	0.01804	22.2838	23.086
171	0.00757	0.01178	35.7385	37.0251	27.5204
171	0.01282	0.01756	26.9932	27.9649
171	0.00989	0.01191	16.9605	17.5711
172	0.01185	0.01355	12.5461	12.9978	16.0055
172	0.0164	0.02002	18.0819	18.7329
172	0.02166	0.0257	15.7198	16.2858
173	0.02538	0.02771	8.40852	8.71122	20.3818
173	0.02257	0.02874	21.4683	22.2412
173	0.00389	0.00549	29.1439	30.1931
174	0.0143	0.02	28.5	29.526	28.594
174	0.0081	0.0125	35.2	36.4672
174	0.0072	0.0089	19.1011	19.7888
176	0.01022	0.01275	19.8431	20.5575	17.5625
176	0.02215	0.02567	13.7125	14.2062
176	0.01673	0.02023	17.301	17.9239
177	0.00852	0.00896	4.91071	5.0875	24.257
177	0.0118	0.0157	24.8408	25.735
177	0.0097	0.0163	40.4908	41.9485
178	0.0113	0.0181	37.5691	38.9215	38.9215
179	0.00475	0.00611	22.2586	23.0599	19.6325
179	0.01709	0.02039	16.1844	16.767
179	0.00328	0.00402	18.408	19.0706
180	0.03224	0.03669	12.1286	12.5653	9.94668
180	0.01942	0.02244	13.4581	13.9426
180	0.00662	0.00684	3.21637	3.33216
181	0.02733	0.02753	0.72648	0.752633	6.32495
181	0.02426	0.02458	1.30187	1.34874
181	0.01691	0.0202	16.2871	16.8735
182	0.01688	0.0195	13.4359	13.9196	6.73431
182	0.02475	0.02612	5.24502	5.43384
182	0.02782	0.02805	0.819964	0.849483
183	0.01599	0.02007	20.3288	21.0607	18.6904
183	0.01569	0.01765	11.1048	11.5046
183	0.01012	0.01309	22.6891	23.5059
184	0.0224	0.0257	12.8405	13.3027	22.2804
184	0.0163	0.0229	28.821	29.8585
184	0.0081	0.0105	22.8571	23.68
185	0.01457	0.01658	12.123	12.5595	16.0143
185	0.01308	0.01584	17.4242	18.0515
185	0.01216	0.01462	16.8263	17.432
186	0.00671	0.00819	18.0708	18.7214	32.2709
186	0.00294	0.00528	44.3182	45.9136
186	0.00475	0.00689	31.0595	32.1776
188	0.02277	0.02964	23.1781	24.0126	24.9145
188	0.01664	0.02197	24.2604	25.1337
188	0.02511	0.03335	24.7076	25.5971
189	0.01994	0.02209	9.73291	10.0833	10.9097
189	0.0175	0.02018	13.2805	13.7586
189	0.01865	0.0204	8.57843	8.88725
191	0.02025	0.02033	0.393507	0.407673	13.2824
191	0.02303	0.026	11.4231	11.8343
191	0.01415	0.01929	26.6459	27.6052
192	0.01462	0.02369	38.2862	39.6645	36.5377
192	0.00851	0.01656	48.6111	50.3611
192	0.02359	0.02909	18.9068	19.5875
193	0.0064	0.0111	42.3423	43.8667	36.4658
193	0.0044	0.0061	27.8689	28.8721
193	0.0042	0.0065	35.3846	36.6585
194	0.01186	0.01349	12.083	12.518	11.5116
194	0.01561	0.01724	9.45476	9.79513
194	0.01772	0.02009	11.7969	12.2216
196	0.00852	0.01053	19.0883	19.7755	13.5638
196	0.01451	0.01648	11.9539	12.3842
196	0.00936	0.0102	8.23529	8.53176
197	0.0108	0.0146	26.0274	26.9644	26.4163
197	0.0073	0.0112	34.8214	36.075
197	0.0124	0.0147	15.6463	16.2095
198	0.0171	0.0189	9.52381	9.86667	10.1297
198	0.0212	0.0246	13.8211	14.3187
198	0.0157	0.0167	5.98802	6.20359
199	0.0069	0.0109	36.6972	38.0183	32.301
199	0.0122	0.0157	22.293	23.0955
199	0.0036	0.0055	34.5455	35.7891
200	0.00747	0.00946	21.0359	21.7932	27.9035
200	0.00699	0.00935	25.2406	26.1493
200	0.00641	0.00979	34.525	35.7679
201	0.0118	0.019	37.8947	39.2589	39.54
201	0.0069	0.013	46.9231	48.6123
201	0.0154	0.0219	29.6804	30.7489
202	0.0056	0.0088	36.3636	37.6727	29.893
202	0.0116	0.0166	30.1205	31.2048
202	0.0203	0.0254	20.0787	20.8016
203	0.01935	0.02402	19.4421	20.142	22.0707
203	0.01908	0.02441	21.8353	22.6214
203	0.02068	0.02673	22.6337	23.4486
204	0.012	0.0158	24.0506	24.9165	34.0499
204	0.0106	0.0159	33.3333	34.5333
204	0.0087	0.0148	41.2162	42.7
205	0.01478	0.01793	17.5683	18.2008	15.873
205	0.00886	0.01003	11.665	12.0849
205	0.02588	0.03108	16.731	17.3333
206	0.0136	0.019	28.4211	29.4442	26.7981
206	0.012	0.0174	31.0345	32.1517
206	0.0203	0.0248	18.1452	18.7984
207	0.00698	0.00742	5.92992	6.1434	16.0966
207	0.00758	0.00998	24.0481	24.9138
207	0.01263	0.01515	16.6337	17.2325
208	0.015	0.0208	27.8846	28.8885	29.6525
208	0.0119	0.0176	32.3864	33.5523
208	0.0125	0.0168	25.5952	26.5167
209	0.0176	0.0212	16.9811	17.5925	12.483
209	0.0177	0.0181	2.20994	2.2895
209	0.0191	0.023	16.9565	17.567
210	0.0095	0.0108	12.037	12.4704	12.1929
210	0.0081	0.01	19	19.684
210	0.0269	0.0281	4.27046	4.4242
211	0.0245	0.0278	11.8705	12.2978	26.0477
211	0.0171	0.0257	33.463	34.6677
211	0.0223	0.0319	30.094	31.1774
212	0.0057	0.0082	30.4878	31.5854	27.9587
212	0.0213	0.0281	24.1993	25.0705
212	0.0188	0.0255	26.2745	27.2204
213	0.0177	0.0218	18.8073	19.4844	21.6111
213	0.0106	0.0137	22.6277	23.4423
213	0.0179	0.0227	21.1454	21.9066
214	0.01384	0.01967	29.639	30.706	19.65
214	0.01628	0.01775	8.28169	8.57983
214	0.01558	0.01923	18.9808	19.6641
215	0.0189	0.0218	13.3028	13.7817	10.3629
215	0.0219	0.0236	7.20339	7.46271
215	0.02	0.0221	9.50226	9.84434
216	0.0161	0.0216	25.463	26.3796	24.9066
216	0.0203	0.0258	21.3178	22.0853
216	0.0218	0.0292	25.3425	26.2548
217	0.0209	0.0254	17.7165	18.3543	21.9096
217	0.022	0.0278	20.8633	21.6144
217	0.0139	0.0185	24.8649	25.76
218	0.0212	0.0251	15.5378	16.0972	13.483
218	0.0252	0.0285	11.5789	11.9958
218	0.0192	0.0218	11.9266	12.356
219	0.01052	0.0145	27.4483	28.4364	21.468
219	0.01605	0.01921	16.4498	17.042
219	0.01727	0.02113	18.2679	18.9255
220	0.0098	0.0116	15.5172	16.0759	24.7757
220	0.0031	0.0039	20.5128	21.2513
220	0.0036	0.0056	35.7143	37
222	0.01046	0.01405	25.5516	26.4715	25.4256
222	0.01187	0.01635	27.4006	28.387
222	0.01742	0.02196	20.674	21.4182
223	0.016	0.0217	26.2673	27.2129	28.8246
223	0.0144	0.0194	25.7732	26.701
223	0.0144	0.021	31.4286	32.56
224	0.0107	0.0147	27.2109	28.1905	25.0219
224	0.0159	0.0203	21.6749	22.4552
224	0.0107	0.014	23.5714	24.42
225	0.01437	0.01689	14.9201	15.4572	21.3127
225	0.02353	0.03038	22.5477	23.3594
225	0.02293	0.03027	24.2484	25.1214
226	0.02496	0.0307	18.6971	19.3702	18.6758
226	0.0136	0.01629	16.5132	17.1077
226	0.0135	0.01664	18.8702	19.5495
227	0.0103	0.0146	29.4521	30.5123	28.5352
227	0.0168	0.0227	25.9912	26.9269
227	0.0233	0.032	27.1875	28.1662
228	0.0109	0.0155	29.6774	30.7458	27.9131
228	0.0075	0.0105	28.5714	29.6
228	0.0096	0.0124	22.5806	23.3935
229	0.0114	0.0134	14.9254	15.4627	22.2799
229	0.0138	0.0196	29.5918	30.6571
229	0.0084	0.0105	20	20.72
230	0.00444	0.00699	36.4807	37.794	34.7947
230	0.00646	0.00866	25.4042	26.3187
230	0.00802	0.01312	38.872	40.2713
231	0.0205	0.0285	28.0702	29.0807	24.4598
231	0.0146	0.0188	22.3404	23.1447
231	0.0152	0.0191	20.4188	21.1539
232	0.0164	0.0218	24.7706	25.6624	28.7792
232	0.0177	0.0242	26.8595	27.8264
232	0.0112	0.0164	31.7073	32.8488
233	0.00667	0.00858	22.2611	23.0625	18.9911
233	0.01815	0.02111	14.0218	14.5266
233	0.01803	0.02218	18.7106	19.3841
235	0.0244	0.02442	0.0819001	0.0848485	5.39741
235	0.02162	0.02352	8.07823	8.36905
235	0.02044	0.02209	7.46944	7.73834
236	0.00563	0.00684	17.6901	18.3269	11.9504
236	0.00793	0.00838	5.36993	5.56325
236	0.00996	0.01126	11.5453	11.9609
237	0.00711	0.00889	20.0225	20.7433	21.9311
237	0.01316	0.0161	18.2609	18.9183
237	0.00919	0.01229	25.2238	26.1318
238	0.0161	0.017	5.29412	5.48471	11.5658
238	0.0145	0.0172	15.6977	16.2628
238	0.0133	0.0152	12.5	12.95
239	0.0008	0.0018	55.5556	57.5556	44.7162
239	0.0009	0.0013	30.7692	31.8769
240	0.0061	0.0095	35.7895	37.0779	26.9581
240	0.0181	0.0204	11.2745	11.6804
240	0.0138	0.02	31	32.116
241	0.01004	0.0118	14.9153	15.4522	17.6225
241	0.01579	0.01913	17.4595	18.088
241	0.01888	0.02321	18.6558	19.3274
242	0.0051	0.00682	25.2199	26.1279	22.0281
242	0.00771	0.00939	17.8914	18.5355
242	0.00422	0.00532	20.6767	21.4211
243	0.00704	0.01126	37.4778	38.827	22.07
243	0.01514	0.0173	12.4855	12.935
243	0.00796	0.00925	13.9459	14.448
244	0.01142	0.01516	24.6702	25.5583	20.8722
244	0.01056	0.01275	17.1765	17.7948
244	0.01436	0.01764	18.5941	19.2635
245	0.006	0.0065	7.69231	7.96923	27.1097
245	0.01	0.0143	30.0699	31.1524
245	0.008	0.0135	40.7407	42.2074
246	0.00979	0.01509	35.1226	36.387	34.2947
246	0.00937	0.01513	38.0701	39.4406
246	0.00546	0.00739	26.1164	27.0566
247	0.0054	0.0111	51.3514	53.2	42.3787
247	0.0055	0.0096	42.7083	44.2458
247	0.0117	0.0164	28.6585	29.6902
248	0.0137	0.0204	32.8431	34.0255	35.9051
248	0.0074	0.012	38.3333	39.7133
248	0.0125	0.0186	32.7957	33.9763
249	0.02176	0.02406	9.55943	9.90357	13.2119
249	0.01938	0.02249	13.8284	14.3262
249	0.02038	0.02394	14.8705	15.4058
250	0.01889	0.01924	1.81913	1.88462	10.2418
250	0.00261	0.00299	12.709	13.1666
250	0.00819	0.00965	15.1295	15.6742
251	0.0166	0.0204	18.6275	19.298	21.0219
251	0.0273	0.0337	18.9911	19.6748
251	0.0165	0.0215	23.2558	24.093
252	0.00195	0.00351	44.4444	46.0444	33.1796
252	0.00373	0.00567	34.2152	35.4469
252	0.03451	0.04179	17.4204	18.0476
253	0.0108	0.015	28	29.008	36.515
253	0.0113	0.0171	33.9181	35.1392
253	0.005	0.0089	43.8202	45.3978
254	0.02187	0.02651	17.5028	18.1329	18.0849
254	0.01303	0.01608	18.9677	19.6505
254	0.01333	0.01585	15.8991	16.4714
255	0.03006	0.03416	12.0023	12.4344	14.1403
255	0.01408	0.01678	16.0906	16.6698
255	0.008	0.00918	12.854	13.3168
256	0.00923	0.01303	29.1635	30.2134	33.0679
256	0.01333	0.01962	32.0591	33.2133
256	0.01018	0.01555	34.5338	35.777
257	0.0173	0.0244	29.0984	30.1459	21.7158
257	0.0283	0.0304	6.90789	7.15658
257	0.0185	0.0253	26.8775	27.8451
258	0.0052	0.0087	40.2299	41.6782	40.0366
258	0.0115	0.0177	35.0282	36.2893
258	0.0035	0.0059	40.678	42.1424
259	0.01507	0.01704	11.561	11.9772	19.8689
259	0.02631	0.0355	25.8873	26.8193
259	0.022	0.02753	20.0872	20.8103
260	0.0073	0.0126	42.0635	43.5778	42.6459
260	0.0017	0.003	43.3333	44.8933
260	0.0039	0.0063	38.0952	39.4667
261	0.01286	0.01771	27.3857	28.3715	19.7275
261	0.02226	0.0257	13.3852	13.8671
261	0.01969	0.02354	16.3551	16.9439
262	0.01385	0.01798	22.97	23.7969	20.3395
262	0.0133	0.01607	17.2371	17.8576
262	0.01814	0.02231	18.6912	19.3641
263	0.017	0.0227	25.1101	26.0141	28.9714
263	0.0104	0.016	35	36.26
263	0.0141	0.0185	23.7838	24.64
264	0.01052	0.01441	26.9951	27.967	31.5157
264	0.00647	0.01098	41.0747	42.5534
264	0.01285	0.01673	23.1919	24.0268
265	0.0169	0.02148	21.3222	22.0898	14.336
265	0.01566	0.01804	13.1929	13.6678
265	0.02299	0.02472	6.99838	7.25032
266	0.02076	0.02592	19.9074	20.6241	19.8008
266	0.0247	0.02853	13.4245	13.9077
266	0.0195	0.02566	24.0062	24.8705
267	0.01421	0.01885	24.6154	25.5015	26.587
267	0.01789	0.02234	19.9194	20.6365
267	0.00743	0.011	32.4545	33.6229
268	0.02201	0.0278	20.8273	21.5771	18.3992
268	0.02071	0.02468	16.0859	16.665
268	0.01114	0.01332	16.3664	16.9556
269	0.01612	0.02303	30.0043	31.0845	24.5132
269	0.01553	0.02012	22.8131	23.6344
269	0.00991	0.01211	18.1668	18.8208
270	0.01073	0.01524	29.5932	30.6585	23.3117
270	0.00956	0.01163	17.7988	18.4396
270	0.00707	0.00885	20.113	20.8371
271	0.00662	0.00743	10.9017	11.2942	20.2608
271	0.0103	0.015	31.3333	32.4613
271	0.01083	0.01296	16.4352	17.0269
272	0.0138	0.0172	19.7674	20.4791	25.204
272	0.00566	0.00842	32.7791	33.9591
272	0.02398	0.03014	20.438	21.1737
273	0.00652	0.00804	18.9055	19.5861	17.0746
273	0.0175	0.02189	20.0548	20.7768
273	0.01759	0.01965	10.4835	10.8609
275	0.0129	0.0182	29.1209	30.1692	21.4667
275	0.0207	0.0243	14.8148	15.3481
275	0.0166	0.0203	18.2266	18.8828
275	0.0129	0.0247	47.7733	49.4931	46.3252
275	0.0027	0.0048	43.75	45.325
275	0.0035	0.0061	42.623	44.1574
276	0.0257	0.0306	16.0131	16.5895	20.5757
276	0.0211	0.0258	18.2171	18.8729
276	0.0106	0.0142	25.3521	26.2648
277	0.02251	0.02684	16.1326	16.7134	17.4828
277	0.01307	0.01666	21.5486	22.3244
277	0.02791	0.03206	12.9445	13.4105
278	0.0033	0.004	17.5	18.13	39.1953
278	0.0013	0.0025	48	49.728
278	0.0013	0.0025	48	49.728
279	0.0161	0.0226	28.7611	29.7965	28.9298
279	0.0116	0.0154	24.6753	25.5636
279	0.0062	0.0089	30.3371	31.4292
280	0.0148	0.0235	37.0213	38.354	28.1473
280	0.011	0.0142	22.5352	23.3465
280	0.0064	0.0082	21.9512	22.7415
281	0.0096	0.0132	27.2727	28.2545	40.5021
281	0.0132	0.0245	46.1224	47.7829
281	0.0101	0.018	43.8889	45.4689
282	0.01694	0.02056	17.607	18.2409	18.5712
282	0.01027	0.01295	20.695	21.44
282	0.03075	0.03638	15.4755	16.0327
285	0.0065	0.0068	4.41176	4.57059	19.4521
285	0.0181	0.0249	27.3092	28.2924
285	0.0144	0.0191	24.6073	25.4932
286	0.0171	0.0226	24.3363	25.2124	21.3994
286	0.0192	0.0235	18.2979	18.9566
286	0.0242	0.03	19.3333	20.0293
287	0.02182	0.02632	17.0973	17.7128	19.0658
287	0.01017	0.01217	16.4339	17.0255
287	0.01185	0.01513	21.6788	22.4592
288	0.0049	0.0094	47.8723	49.5957	37.7364
288	0.0054	0.0067	19.403	20.1015
288	0.0058	0.01	42	43.512
289	0.0218	0.0274	20.438	21.1737	20.7453
289	0.0147	0.0184	20.1087	20.8326
289	0.0136	0.0169	19.5266	20.2296
290	0.01208	0.0176	31.3636	32.4927	22.5235
290	0.01142	0.01234	7.45543	7.72382
290	0.01547	0.02102	26.4034	27.3539
291	0.00474	0.00707	32.9562	34.1426	27.7337
291	0.01933	0.02416	19.9917	20.7114
291	0.00961	0.01323	27.3621	28.3471
292	0.012	0.0161	25.4658	26.3826	23.8166
292	0.0127	0.0164	22.561	23.3732
292	0.0185	0.0234	20.9402	21.694
293	0.0184	0.0245	24.898	25.7943	16.1655
293	0.0307	0.038	19.2105	19.9021
293	0.0108	0.0111	2.7027	2.8
294	0.021	0.029	27.5862	28.5793	26.3032
294	0.0197	0.0266	25.9398	26.8737
294	0.0205	0.0265	22.6415	23.4566
295	0.0058	0.0093	37.6344	38.9892	37.1603
295	0.0147	0.0216	31.9444	33.0944
295	0.0044	0.0071	38.0282	39.3972
296	0.02316	0.02689	13.8713	14.3707	18.8442
296	0.01413	0.01817	22.2345	23.0349
296	0.01612	0.01977	18.4623	19.127
297	0.022	0.0288	23.6111	24.4611	21.7109
297	0.0223	0.0274	18.6131	19.2832
297	0.0246	0.031	20.6452	21.3884
298	0.0213	0.0272	21.6912	22.4721	23.6762
298	0.0116	0.0157	26.1146	27.0548
298	0.0168	0.0212	20.7547	21.5019
299	0.0113	0.0172	34.3023	35.5372	36.3749
299	0.0087	0.0142	38.7324	40.1268
299	0.0109	0.0161	32.2981	33.4609
300	0.0178	0.0228	21.9298	22.7193	24.3419
300	0.0187	0.0248	24.5968	25.4823
300	0.0238	0.0313	23.9617	24.8243
301	0.01601	0.01875	14.6133	15.1394	23.4305
301	0.01396	0.01917	27.1779	28.1563
301	0.01643	0.02222	26.0576	26.9957
302	0.0187	0.025	25.2	26.1072	30.7459
302	0.0093	0.0136	31.6176	32.7559
302	0.0101	0.0149	32.2148	33.3745
303	0.01149	0.02371	51.5394	53.3949	31.2533
303	0.01807	0.0225	19.6889	20.3977
303	0.01378	0.01707	19.2736	19.9674
304	0.0136	0.0157	13.3758	13.8573	18.4944
304	0.0124	0.0148	16.2162	16.8
304	0.0165	0.0217	23.9631	24.8258
305	0.0175	0.0215	18.6047	19.2744	13.0349
305	0.0245	0.0297	17.5084	18.1387
305	0.0241	0.0245	1.63265	1.69143
306	0.01904	0.0218	12.6606	13.1163	19.79
306	0.01098	0.01428	23.1092	23.9412
306	0.01807	0.02303	21.5371	22.3125
307	0.01967	0.02242	12.2658	12.7074	15.9284
307	0.01851	0.02248	17.6601	18.2959
307	0.01552	0.01852	16.1987	16.7819
308	0.01731	0.01849	6.38183	6.61157	17.9057
308	0.01571	0.02039	22.9524	23.7787
308	0.01318	0.01701	22.5162	23.3267
309	0.0117	0.01623	27.9113	28.9161	22.3095
309	0.01051	0.01278	17.7621	18.4016
309	0.01242	0.01532	18.9295	19.611
310	0.0119	0.01644	27.6156	28.6097	22.4664
310	0.0076	0.00959	20.7508	21.4978
310	0.01148	0.01378	16.6909	17.2917
311	0.01524	0.01843	17.3087	17.9319	18.7315
311	0.01046	0.01317	20.5771	21.3178
311	0.01212	0.01449	16.3561	16.9449
312	0.01901	0.02363	19.5514	20.2553	21.1387
312	0.01176	0.01469	19.9455	20.6636
312	0.01442	0.01842	21.7155	22.4973
313	0.01459	0.01694	13.8725	14.3719	22.0069
313	0.00877	0.01133	22.5949	23.4083
313	0.00982	0.0135	27.2593	28.2406
314	0.0057	0.0086	33.7209	34.9349	39.8843
314	0.0117	0.018	35	36.26
314	0.0066	0.0124	46.7742	48.4581
315	0.01404	0.01706	17.7022	18.3395	18.9583
315	0.01852	0.0222	16.5766	17.1733
315	0.02075	0.02614	20.6197	21.3621
316	0.0155	0.0224	30.8036	31.9125	31.3435
316	0.0254	0.0359	29.2479	30.3008
316	0.0185	0.0267	30.7116	31.8172
317	0.02146	0.02376	9.68013	10.0286	12.6135
317	0.01726	0.01973	12.519	12.9697
317	0.01501	0.01752	14.3265	14.8422
318	0.0171	0.0236	27.5424	28.5339	26.9993
318	0.0141	0.0199	29.1457	30.195
318	0.0168	0.0214	21.4953	22.2692
319	0.0223	0.02775	19.6396	20.3467	24.7069
319	0.01646	0.0217	24.1475	25.0168
319	0.00812	0.01124	27.758	28.7573
320	0.00729	0.0104	29.9038	30.9804	21.9964
320	0.00879	0.0102	13.8235	14.3212
320	0.01531	0.01913	19.9686	20.6875
321	0.0274	0.03726	26.4627	27.4154	21.6268
321	0.0032	0.0048	33.3333	34.5333
321	0.02541	0.02615	2.82983	2.9317
322	0.01405	0.01659	15.3104	15.8616	24.5155
322	0.02131	0.0292	27.0205	27.9933
322	0.02305	0.03231	28.6599	29.6916
323	0.01472	0.01984	25.8065	26.7355	16.86
323	0.01375	0.01469	6.39891	6.62927
323	0.01681	0.02016	16.6171	17.2153
324	0.0057	0.0096	40.625	42.0875	21.9186
324	0.00808	0.0097	16.701	17.3023
324	0.01115	0.01188	6.14478	6.36599
325	0.01465	0.01641	10.7252	11.1113	13.7826
325	0.01694	0.02046	17.2043	17.8237
325	0.00764	0.00868	11.9816	12.4129
326	0.02093	0.02435	14.0452	14.5508	20.7305
326	0.0121	0.01642	26.3094	27.2565
326	0.00694	0.00864	19.6759	20.3843
327	0.0071	0.0139	48.9209	50.682	43.5454
327	0.0111	0.0176	36.9318	38.2614
327	0.0098	0.0164	40.2439	41.6927
328	0.0106	0.017	37.6471	39.0024	28.8615
328	0.0135	0.0184	26.6304	27.5891
328	0.0184	0.0228	19.2982	19.993
329	0.0162	0.0217	25.3456	26.2581	32.8482
329	0.0075	0.0143	47.5524	49.2643
329	0.0042	0.0054	22.2222	23.0222
330	0.03243	0.03598	9.86659	10.2218	20.7213
330	0.01864	0.02204	15.4265	15.9819
330	0.00316	0.00484	34.7107	35.9603
331	0.0128	0.0187	31.5508	32.6866	26.5346
331	0.0147	0.0168	12.5	12.95
331	0.0123	0.0183	32.7869	33.9672
332	0.0198	0.0269	26.3941	27.3442	29.8399
332	0.0151	0.0214	29.4393	30.4991
332	0.0193	0.0278	30.5755	31.6763
333	0.0157	0.0214	26.6355	27.5944	22.1183
333	0.0135	0.0156	13.4615	13.9462
333	0.0127	0.0167	23.9521	24.8144
334	0.0155	0.0238	34.8739	36.1294	34.4224
334	0.01667	0.02331	28.4856	29.5111
334	0.00391	0.00614	36.3192	37.6267
335	0.02372	0.03698	35.8572	37.1481	51.8558
335	0.00998	0.01776	43.8063	45.3833
335	0.00231	0.00783	70.4981	73.036
336	0.0114	0.0185	38.3784	39.76	34.3754
336	0.0132	0.0212	37.7358	39.0943
336	0.0134	0.0175	23.4286	24.272
337	0.02436	0.0264	7.72727	8.00545	11.969
337	0.01817	0.02411	24.6371	25.524
337	0.02299	0.02353	2.29494	2.37756
338	0.0128	0.0201	36.3184	37.6259	34.7756
338	0.0134	0.0151	11.2583	11.6636
338	0.006	0.0128	53.125	55.0375
339	0.0266	0.0306	13.0719	13.5425	10.1137
339	0.0171	0.018	5	5.18
339	0.019	0.0214	11.215	11.6187
340	0.0204	0.0296	31.0811	32.2	33.2577
340	0.0149	0.0194	23.1959	24.0309
340	0.004	0.0069	42.029	43.542
341	0.0118	0.0154	23.3766	24.2182	22.2199
341	0.0148	0.0198	25.2525	26.1616
341	0.0236	0.028	15.7143	16.28
343	0.00743	0.00833	10.8043	11.1933	15.2263
343	0.02382	0.02761	13.7269	14.2211
343	0.02196	0.0273	19.5604	20.2646
344	0.01711	0.0202	15.297	15.8477	12.5794
344	0.02359	0.02609	9.58222	9.92718
344	0.01869	0.02113	11.5476	11.9633
345	0.0174	0.0238	26.8908	27.8588	40.6129
345	0.0072	0.0112	35.7143	37
345	0.0009	0.002	55	56.98
346	0.0058	0.0115	49.5652	51.3496	52.9401
346	0.0027	0.007	61.4286	63.64
346	0.0045	0.0078	42.3077	43.8308
348	0.0187	0.0228	17.9825	18.6298	21.8091
348	0.0192	0.0249	22.8916	23.7157
348	0.015	0.0193	22.2798	23.0819
349	0.00915	0.0112	18.3036	18.9625	17.3297
349	0.01359	0.01597	14.9029	15.4394
349	0.01878	0.02262	16.9761	17.5873
350	0.0235	0.0299	21.4047	22.1753	24.5891
350	0.0101	0.0155	34.8387	36.0929
350	0.0216	0.0254	14.9606	15.4992
351	0.00952	0.01299	26.7129	27.6745	20.6554
351	0.01473	0.01631	9.68731	10.0361
351	0.00965	0.0126	23.4127	24.2556
352	0.01527	0.01741	12.2918	12.7343	11.4683
352	0.01962	0.0234	16.1538	16.7354
352	0.02439	0.02561	4.76376	4.93526
353	0.0165	0.0181	8.83978	9.15801	10.6931
353	0.0298	0.0342	12.8655	13.3287
353	0.0196	0.0216	9.25926	9.59259
354	0.0082	0.0152	46.0526	47.7105	43.018
354	0.0061	0.0107	42.9907	44.5383
354	0.0049	0.0076	35.5263	36.8053
355	0.01495	0.02151	30.4974	31.5954	10.8951
355	0.00355	0.00356	0.280899	0.291011
355	0.00386	0.00389	0.771208	0.798972
356	0.0055	0.0074	25.6757	26.6	25.2989
356	0.0136	0.0177	23.1638	23.9977
358	0.0062	0.0088	29.5455	30.6091	21.0601
358	0.0076	0.0096	20.8333	21.5833
358	0.0118	0.0132	10.6061	10.9879
359	0.0157	0.0217	27.6498	28.6452	28.3628
359	0.0083	0.0121	31.405	32.5355
359	0.008	0.0104	23.0769	23.9077
360	0.02127	0.02296	7.36063	7.62561	9.10495
360	0.01675	0.01746	4.06644	4.21283
360	0.01247	0.01466	14.9386	15.4764
361	0.01977	0.02242	11.8198	12.2453	24.9374
361	0.00554	0.0087	36.3218	37.6294
362	0.0044	0.0052	15.3846	15.9385	17.3995
362	0.0066	0.0072	8.33333	8.63333
362	0.0044	0.006	26.6667	27.6267
363	0.0118	0.0157	24.8408	25.735	20.108
363	0.0151	0.0173	12.7168	13.1746
363	0.0142	0.0179	20.6704	21.4145
364	0.01649	0.02053	19.6785	20.3869	20.8662
364	0.00717	0.0088	18.5227	19.1895
364	0.00441	0.00567	22.2222	23.0222
365	0.0144	0.01918	24.9218	25.819	23.3794
365	0.00905	0.012	24.5833	25.4683
365	0.01061	0.01297	18.1958	18.8509
367	0.01399	0.01606	12.8892	13.3532	18.3089
367	0.0114	0.01556	26.7352	27.6977
367	0.01914	0.0221	13.3937	13.8758
368	0.02115	0.02239	5.53819	5.73756	14.4251
368	0.01692	0.02033	16.7732	17.3771
368	0.01283	0.01593	19.4601	20.1607
369	0.01724	0.01902	9.35857	9.69548	18.0333
369	0.01675	0.02005	16.4589	17.0514
369	0.00223	0.00303	26.4026	27.3531
370	0.0114	0.0158	27.8481	28.8506	25.8821
370	0.017	0.0226	24.7788	25.6708
370	0.0174	0.0224	22.3214	23.125
371	0.00932	0.01021	8.71694	9.03075	8.55023
371	0.00707	0.00816	13.3578	13.8387
371	0.0087	0.00894	2.68456	2.78121
372	0.0197	0.0238	17.2269	17.8471	21.9578
372	0.0211	0.0232	9.05172	9.37759
372	0.0121	0.0193	37.3057	38.6487
373	0.01821	0.02248	18.9947	19.6785	17.9808
373	0.01448	0.01846	21.5601	22.3363
373	0.02029	0.02293	11.5133	11.9278
374	0.02555	0.03082	17.0993	17.7149	12.6533
374	0.0211	0.02293	7.98081	8.26812
374	0.00612	0.00692	11.5607	11.9769
375	0.01358	0.01552	12.5	12.95	10.4512
375	0.01911	0.02252	15.1421	15.6872
375	0.01597	0.0164	2.62195	2.71634
376	0.0146	0.01671	12.6272	13.0817	16.4214
376	0.01342	0.0177	24.1808	25.0513
376	0.01271	0.01424	10.7444	11.1312
377	0.02007	0.02278	11.8964	12.3247	16.4242
377	0.02353	0.02982	21.0932	21.8526
377	0.00856	0.01002	14.5709	15.0954
378	0.0151	0.01778	15.0731	15.6157	27.4296
378	0.0074	0.01185	37.5527	38.9046
378	0.01035	0.01414	26.8034	27.7683
379	0.0041	0.0068	39.7059	41.1353	28.3752
379	0.0115	0.0149	22.8188	23.6403
379	0.009	0.0112	19.6429	20.35
380	0.0166	0.0221	24.8869	25.7828	26.5207
380	0.023	0.0309	25.5663	26.4867
380	0.0137	0.0186	26.3441	27.2925
381	0.00915	0.01131	19.0981	19.7857	12.2926
381	0.02496	0.02675	6.69159	6.93249
381	0.02704	0.02998	9.80654	10.1596
382	0.0187	0.02456	23.8599	24.7189	23.807
382	0.00973	0.01253	22.3464	23.1508
382	0.01244	0.0161	22.7329	23.5513
383	0.02465	0.02863	13.9015	14.402	10.8471
383	0.01506	0.01593	5.46139	5.658
383	0.02431	0.02764	12.0478	12.4815
384	0.01711	0.02415	29.1511	30.2006	21.2368
384	0.01855	0.02688	30.9896	32.1052
384	0.02328	0.0236	1.35593	1.40475
385	0.0198	0.0275	28	29.008	36.18
385	0.0077	0.0127	39.3701	40.7874
385	0.0077	0.0123	37.3984	38.7447
386	0.0034	0.0053	35.8491	37.1396	37.5174
386	0.0073	0.0117	37.6068	38.9607
386	0.0035	0.0054	35.1852	36.4519
387	0.02063	0.0242	14.7521	15.2831	22.139
387	0.00571	0.00642	11.0592	11.4573
387	0.0029	0.0047	38.2979	39.6766
388	0.01587	0.01979	19.808	20.5211	22.7094
388	0.02064	0.02689	23.2428	24.0796
388	0.02447	0.03166	22.71	23.5276
389	0.0125	0.0168	25.5952	26.5167	29.5829
389	0.0056	0.0084	33.3333	34.5333
389	0.0211	0.0288	26.7361	27.6986
390	0.0068	0.0107	36.4486	37.7607	35.8481
390	0.0091	0.0146	37.6712	39.0274
390	0.0045	0.0064	29.6875	30.7563
391	0.01128	0.01488	24.1935	25.0645	23.1051
391	0.01401	0.01766	20.6682	21.4122
391	0.01418	0.01819	22.0451	22.8387
392	0.00974	0.0123	20.813	21.5623	18.2138
392	0.01121	0.01398	19.814	20.5273
392	0.00943	0.01073	12.1156	12.5517
393	0.01073	0.01517	29.2683	30.322	27.5702
393	0.01945	0.02501	22.2311	23.0314
393	0.01267	0.01768	28.3371	29.3572
394	0.0008	0.004	80	82.88	83.1444
394	0.0004	0.0022	81.8182	84.7636
394	0.0004	0.0019	78.9474	81.7895
395	0.00666	0.01013	34.2547	35.4879	23.6435
395	0.00596	0.00702	15.0997	15.6433
395	0.02658	0.03286	19.1114	19.7994
396	0.0052	0.0077	32.4675	33.6364	25.8914
396	0.0106	0.01177	9.94053	10.2984
396	0.00528	0.00783	32.567	33.7395
397	0.0099	0.0153	35.2941	36.5647	27.5184
397	0.0122	0.0172	29.0698	30.1163
397	0.0105	0.0124	15.3226	15.8742
398	0.03203	0.034	5.79412	6.00271	28.0967
398	0.01423	0.01897	24.9868	25.8863
398	0.00511	0.01034	50.5803	52.4012
399	0.01378	0.01614	14.6221	15.1485	19.471
399	0.01481	0.01965	24.631	25.5178
399	0.0149	0.01798	17.1301	17.7468
400	0.01423	0.01871	23.9444	24.8064	24.1639
400	0.02154	0.02748	21.6157	22.3939
400	0.01737	0.02298	24.4125	25.2914
401	0.0094	0.0155	39.3548	40.7716	44.724
401	0.0087	0.0137	36.4964	37.8102
401	0.0019	0.0041	53.6585	55.5902
402	0.02044	0.02567	20.374	21.1074	28.4846
402	0.01378	0.02088	34.0038	35.228
402	0.01348	0.01875	28.1067	29.1185
403	0.02911	0.03826	23.9153	24.7763	17.8406
403	0.01231	0.01216	-1.23355	-1.27796
403	0.00968	0.01363	28.9802	30.0235
404	0.00827	0.00875	5.48571	5.6832	9.79297
404	0.02372	0.02636	10.0152	10.3757
404	0.02074	0.0238	12.8571	13.32
405	0.00536	0.00764	29.8429	30.9173	26.5466
405	0.00577	0.0102	43.4314	44.9949
405	0.01286	0.01334	3.5982	3.72774
406	0.02028	0.02127	4.65444	4.822	22.5528
406	0.0104	0.01264	17.7215	18.3595
406	0.0088	0.01542	42.9313	44.4768
407	0.011	0.0155	29.0323	30.0774	31.9313
407	0.0048	0.0067	28.3582	29.3791
407	0.0087	0.0134	35.0746	36.3373
408	0.003	0.0044	31.8182	32.9636	25.2578
408	0.0052	0.00687	24.3086	25.1837
408	0.01156	0.01393	17.0136	17.6261
409	0.0137	0.0194	29.3814	30.4392	25.4449
409	0.0124	0.0182	31.8681	33.0154
409	0.0162	0.0185	12.4324	12.88
411	0.00521	0.0073	28.6301	29.6608	29.6608
412	0.006	0.0123	51.2195	53.0634	39.4042
412	0.0087	0.0137	36.4964	37.8102
412	0.0106	0.0144	26.3889	27.3389
413	0.0087	0.0119	26.8908	27.8588	25.3203
413	0.0148	0.0183	19.1257	19.8142
413	0.0205	0.0282	27.305	28.2879
414	0.0225	0.0287	21.6028	22.3805	30.222
414	0.0037	0.0051	27.451	28.4392
414	0.0032	0.0052	38.4615	39.8462
415	0.00851	0.01115	23.6771	24.5295	25.957
415	0.00257	0.00363	29.2011	30.2523
415	0.00401	0.00516	22.2868	23.0891
416	0.00432	0.00653	33.8438	35.0622	28.8464
416	0.00711	0.00985	27.8173	28.8187
416	0.00618	0.00791	21.871	22.6584
417	0.00634	0.00755	16.0265	16.6034	27.1468
417	0.00861	0.01263	31.829	32.9748
417	0.0111	0.01603	30.7548	31.862
418	0.0111	0.0195	43.0769	44.6277	36.7804
418	0.0095	0.0145	34.4828	35.7241
418	0.0135	0.019	28.9474	29.9895
419	0.0222	0.0276	19.5652	20.2696	24.6211
419	0.0145	0.0188	22.8723	23.6957
419	0.0106	0.0149	28.8591	29.898
420	0.0164	0.0237	30.8017	31.9105	32.1559
420	0.0203	0.0298	31.8792	33.0268
420	0.016	0.023	30.4348	31.5304
421	0.0163	0.0181	9.94475	10.3028	20.3693
421	0.0184	0.0227	18.9427	19.6247
421	0.0072	0.0103	30.0971	31.1806
422	0.0364	0.0463	21.3823	22.1521	16.5726
422	0.0214	0.025	14.4	14.9184
422	0.0338	0.0385	12.2078	12.6473
423	0.00823	0.01184	30.4899	31.5875	20.2572
423	0.01685	0.02145	21.4452	22.2172
423	0.01609	0.01725	6.72464	6.96672
425	0.0103	0.0156	33.9744	35.1974	29.2818
425	0.0061	0.0084	27.381	28.3667
425	0.0049	0.0064	23.4375	24.2813
427	0.01614	0.02109	23.4708	24.3158	26.7961
427	0.01279	0.01694	24.4982	25.3802
427	0.00677	0.00962	29.6258	30.6923
428	0.0147	0.0194	24.2268	25.099	25.6627
428	0.00995	0.01098	9.38069	9.7184
428	0.00992	0.01673	40.7053	42.1707
429	0.0107	0.01346	20.5052	21.2434	20.9241
429	0.01729	0.02084	17.0345	17.6478
429	0.01619	0.02104	23.0513	23.8812
430	0.02016	0.02589	22.1321	22.9289	22.7227
430	0.01783	0.02298	22.4108	23.2176
430	0.0183	0.02324	21.2565	22.0217
431	0.0123	0.0158	22.1519	22.9494	26.0567
431	0.0116	0.0169	31.3609	32.4899
431	0.0185	0.0237	21.9409	22.7308
432	0.01217	0.01437	15.3097	15.8608	18.786
432	0.01854	0.0232	20.0862	20.8093
432	0.01317	0.01626	19.0037	19.6878
433	0.0235	0.0346	32.0809	33.2358	33.3166
433	0.02	0.0314	36.3057	37.6127
433	0.0128	0.0178	28.0899	29.1011
434	0.012	0.0182	34.0659	35.2923	27.0334
434	0.0099	0.0168	41.0714	42.55
434	0.0154	0.0159	3.14465	3.25786
435	0.01335	0.01898	29.6628	30.7307	25.9426
435	0.01036	0.01477	29.8578	30.9327
435	0.00952	0.01128	15.6028	16.1645
436	0.0117	0.0148	20.9459	21.7	22.0782
436	0.0165	0.0208	20.6731	21.4173
436	0.0094	0.0121	22.314	23.1174
437	0.0091	0.0126	27.7778	28.7778	26.6975
437	0.0219	0.0298	26.5101	27.4644
437	0.0107	0.0139	23.0216	23.8504
438	0.0148	0.0178	16.8539	17.4607	16.2125
438	0.0138	0.0172	19.7674	20.4791
438	0.0165	0.0184	10.3261	10.6978
439	0.0161	0.0174	7.47126	7.74023	12.7472
439	0.014	0.0163	14.1104	14.6184
439	0.0243	0.0287	15.331	15.8829
440	0.0201	0.025	19.6	20.3056	21.5291
440	0.0142	0.0193	26.4249	27.3762
440	0.02	0.0239	16.318	16.9054
441	0.0205	0.0222	7.65766	7.93333	11.2804
441	0.0103	0.0122	15.5738	16.1344
441	0.0144	0.0159	9.43396	9.77358
442	0.02417	0.03051	20.7801	21.5282	23.2043
442	0.02031	0.02647	23.2716	24.1094
442	0.02803	0.03647	23.1423	23.9754
443	0.0186	0.0233	20.1717	20.8979	27.0875
443	0.0212	0.0307	30.9446	32.0586
443	0.0133	0.0183	27.3224	28.306
444	0.01147	0.01465	21.7065	22.4879	23.488
444	0.01159	0.0141	17.8014	18.4423
444	0.016	0.02238	28.5076	29.5339
445	0.02469	0.02651	6.86533	7.11249	14.3874
445	0.01762	0.01929	8.65734	8.969
445	0.0243	0.0329	26.1398	27.0809
446	0.01213	0.01842	34.1477	35.377	32.6049
446	0.01659	0.02031	18.3161	18.9755
446	0.00797	0.01373	41.9519	43.4622
447	0.0085	0.0144	40.9722	42.4472	36.4323
447	0.0111	0.0173	35.8382	37.1283
447	0.0174	0.0244	28.6885	29.7213
448	0.00572	0.00763	25.0328	25.9339	25.3342
448	0.0166	0.0218	23.8532	24.7119
448	0.00432	0.00572	24.4755	25.3566
449	0.0158	0.023	31.3043	32.4313	33.4032
449	0.0126	0.0188	32.9787	34.166
449	0.0152	0.0225	32.4444	33.6124
450	0.02225	0.02606	14.6201	15.1464	18.4745
450	0.01712	0.01923	10.9724	11.3674
450	0.00912	0.01265	27.9051	28.9097
452	0.0102	0.0155	34.1935	35.4245	33.529
452	0.0116	0.0179	35.1955	36.4626
452	0.0214	0.0296	27.7027	28.7
453	0.01186	0.01555	23.7299	24.5842	20.2057
453	0.02405	0.03037	20.81	21.5592
453	0.03239	0.03765	13.9708	14.4737
454	0.01145	0.01549	26.0813	27.0203	27.3855
454	0.00933	0.01351	30.94	32.0539
454	0.00893	0.01149	22.2802	23.0823
455	0.01503	0.01713	12.2592	12.7005	19.6242
455	0.0057	0.0084	32.1429	33.3
455	0.02037	0.02326	12.4248	12.8721
456	0.0138	0.0176	21.5909	22.3682	23.4642
456	0.0123	0.0158	22.1519	22.9494
456	0.0119	0.0157	24.2038	25.0752
457	0.0126	0.0186	32.2581	33.4194	28.199
457	0.0075	0.0112	33.0357	34.225
457	0.0092	0.011	16.3636	16.9527
458	0.0231	0.0269	14.1264	14.6349	17.7508
458	0.0208	0.0243	14.4033	14.9218
458	0.0145	0.0188	22.8723	23.6957
459	0.0167	0.0194	13.9175	14.4186	13.408
459	0.0148	0.0167	11.3772	11.7868
459	0.0262	0.0303	13.5314	14.0185
460	0.0212	0.02281	7.05831	7.31241	6.38992
460	0.01326	0.0149	11.0067	11.403
460	0.01589	0.01596	0.438596	0.454386
461	0.0098	0.0124	20.9677	21.7226	29.7908
461	0.0119	0.0153	22.2222	23.0222
461	0.0037	0.0065	43.0769	44.6277
462	0.0162	0.0271	40.2214	41.6694	25.8702
462	0.016	0.0192	16.6667	17.2667
462	0.0191	0.0233	18.0258	18.6747
463	0.01273	0.01531	16.8517	17.4584	14.5914
463	0.01614	0.01786	9.63046	9.97716
463	0.01896	0.02251	15.7708	16.3385
464	0.02398	0.02459	2.48068	2.56999	12.4117
464	0.02406	0.02894	16.8625	17.4695
464	0.02025	0.02428	16.598	17.1956
465	0.02305	0.02336	1.32705	1.37483	18.0395
465	0.0239	0.02954	19.0928	19.7801
465	0.009	0.0132	31.8182	32.9636
466	0.0196	0.0276	28.9855	30.029	26.1402
466	0.017	0.0258	34.1085	35.3364
466	0.0215	0.0246	12.6016	13.0553
467	0.019	0.0235	19.1489	19.8383	23.555
467	0.0166	0.0216	23.1481	23.9815
467	0.0203	0.0274	25.9124	26.8453
468	0.0234	0.0343	31.7784	32.9224	26.215
468	0.0167	0.0223	25.1121	26.0161
468	0.0149	0.0184	19.0217	19.7065
469	0.0189	0.0234	19.2308	19.9231	16.7585
469	0.0138	0.0168	17.8571	18.5
469	0.0209	0.0236	11.4407	11.8525
470	0.0216	0.0306	29.4118	30.4706	25.4251
470	0.0304	0.0373	18.4987	19.1646
470	0.0208	0.028	25.7143	26.64
471	0.02152	0.02506	14.1261	14.6346	17.9166
471	0.02632	0.03294	20.0971	20.8206
471	0.01245	0.01512	17.6587	18.2944
472	0.01717	0.0223	23.0045	23.8326	27.0162
472	0.0172	0.0233	26.1803	27.1227
472	0.0149	0.021	29.0476	30.0933
473	0.0207	0.0293	29.3515	30.4082	21.3492
473	0.0146	0.0193	24.3523	25.229
473	0.0249	0.0271	8.11808	8.41033
474	0.0299	0.03526	15.2014	15.7486	20.0194
474	0.01477	0.01827	19.1571	19.8467
474	0.01349	0.01766	23.6127	24.4627
475	0.0033	0.0069	52.1739	54.0522	33.1843
475	0.0034	0.0047	27.6596	28.6553
475	0.0103	0.0123	16.2602	16.8455
476	0.0255	0.0286	10.8392	11.2294	16.355
476	0.0247	0.0311	20.5788	21.3196
476	0.0232	0.0276	15.942	16.5159
477	0.0066	0.0085	22.3529	23.1576	17.0423
477	0.0198	0.0244	18.8525	19.5311
477	0.0203	0.0221	8.1448	8.43801
478	0.0142	0.0165	13.9394	14.4412	23.9292
478	0.0122	0.0158	22.7848	23.6051
478	0.0147	0.0218	32.5688	33.7413
479	0.0076	0.0095	20	20.72	22.0469
479	0.0126	0.0174	27.5862	28.5793
479	0.017	0.0203	16.2562	16.8414
480	0.0185	0.02212	16.3653	16.9544	21.6407
480	0.0179	0.0252	28.9683	30.0111
480	0.01345	0.01627	17.3325	17.9565
481	0.0077	0.0103	25.2427	26.1515	27.5158
481	0.0165	0.0207	20.2899	21.0203
481	0.0135	0.0205	34.1463	35.3756
482	0.0166	0.0248	33.0645	34.2548	33.767
482	0.0054	0.0079	31.6456	32.7848
482	0.0085	0.0127	33.0709	34.2614
483	0.0167	0.0216	22.6852	23.5019	27.3636
483	0.0133	0.0183	27.3224	28.306
483	0.0138	0.0195	29.2308	30.2831
484	0.01882	0.02401	21.616	22.3942	20.3931
484	0.01692	0.02125	20.3765	21.11
484	0.01473	0.01776	17.0608	17.675
485	0.0208	0.0275	24.3636	25.2407	28.8483
485	0.0145	0.0195	25.641	26.5641
485	0.0111	0.0167	33.5329	34.7401
486	0.012	0.0169	28.9941	30.0379	22.3827
486	0.0136	0.0145	6.2069	6.43034
486	0.0164	0.0233	29.6137	30.6798
487	0.00754	0.012	37.1667	38.5047	37.2006
487	0.01183	0.01583	25.2685	26.1781
487	0.00929	0.01698	45.2886	46.919
488	0.0124	0.0164	24.3902	25.2683	25.4085
488	0.0157	0.019	17.3684	17.9937
488	0.009	0.0132	31.8182	32.9636
489	0.01668	0.02183	23.5914	24.4407	21.4427
489	0.01373	0.01688	18.6611	19.3329
489	0.01305	0.01628	19.8403	20.5545
490	0.0124	0.0175	29.1429	30.192	23.2459
490	0.0158	0.0207	23.6715	24.5237
490	0.0171	0.02	14.5	15.022
491	0.0151	0.02	24.5	25.382	26.6366
491	0.0102	0.014	27.1429	28.12
491	0.0114	0.0153	25.4902	26.4078
492	0.0162	0.0186	12.9032	13.3677	23.2621
492	0.0161	0.0217	25.8065	26.7355
492	0.0127	0.0178	28.6517	29.6831
493	0.014	0.0219	36.0731	37.3717	32.8404
493	0.0138	0.0194	28.866	29.9052
493	0.0132	0.0189	30.1587	31.2444
494	0.0126	0.016	21.25	22.015	28.0285
494	0.0084	0.0136	38.2353	39.6118
494	0.0112	0.0143	21.6783	22.4587
495	0.0181	0.0225	19.5556	20.2596	17.1524
495	0.0161	0.0184	12.5	12.95
495	0.0145	0.0176	17.6136	18.2477
496	0.01469	0.0211	30.3791	31.4728	30.3947
496	0.01385	0.01865	25.7373	26.6638
496	0.01836	0.02696	31.8991	33.0475
497	0.01432	0.01806	20.7087	21.4543	20.2831
497	0.01959	0.02341	16.3178	16.9053
497	0.0198	0.02529	21.7082	22.4897
498	0.02598	0.03316	21.6526	22.4321	14.8465
498	0.02078	0.02501	16.9132	17.5221
498	0.03088	0.03231	4.42587	4.58521
499	0.02451	0.03022	18.8948	19.575	16.5699
499	0.01812	0.02101	13.7554	14.2505
499	0.01618	0.01911	15.3323	15.8842
500	0.01191	0.01284	7.24299	7.50374	35.1819
500	0.01357	0.02458	44.7925	46.405
500	0.00797	0.01589	49.8427	51.637
501	0.01343	0.01645	18.3587	19.0196	18.8014
501	0.01417	0.01615	12.2601	12.7014
501	0.00681	0.00894	23.8255	24.6832
502	0.0103	0.0126	18.254	18.9111	15.4514
502	0.0147	0.01628	9.70516	10.0545
502	0.01532	0.01841	16.7844	17.3886
503	0.0234	0.03	22	22.792	13.9073
503	0.0161	0.0196	17.8571	18.5
503	0.024	0.0241	0.414938	0.429876
504	0.017	0.0228	25.4386	26.3544	20.6345
504	0.01283	0.01701	24.5738	25.4584
504	0.01909	0.02115	9.73995	10.0906
505	0.0143	0.01639	12.7517	13.2107	19.6782
505	0.02629	0.03034	13.3487	13.8293
505	0.02153	0.03115	30.8828	31.9946
506	0.02173	0.0248	12.379	12.8247	18.106
506	0.01965	0.02673	26.4871	27.4406
506	0.02619	0.0303	13.5644	14.0527
507	0.02	0.0263	23.9544	24.8167	27.6978
507	0.0162	0.0212	23.5849	24.434
507	0.0101	0.015	32.6667	33.8427
508	0.0114	0.0165	30.9091	32.0218	24.0221
508	0.0113	0.0129	12.4031	12.8496
508	0.0118	0.016	26.25	27.195
509	0.00438	0.00572	23.4266	24.2699	22.1677
509	0.00428	0.00595	28.0672	29.0776
509	0.0044	0.00504	12.6984	13.1556
510	0.02213	0.02485	10.9457	11.3397	7.40536
510	0.01439	0.01459	1.3708	1.42015
510	0.01125	0.01238	9.12763	9.45622
511	0.017	0.0214	20.5607	21.3009	25.438
511	0.0116	0.0183	36.612	37.9301
511	0.0157	0.0188	16.4894	17.083
512	0.0142	0.0176	19.3182	20.0136	22.1805
512	0.0081	0.0089	8.98876	9.31236
512	0.0066	0.0103	35.9223	37.2155
513	0.01814	0.0235	22.8085	23.6296	23.814
513	0.01135	0.01645	31.003	32.1191
513	0.01434	0.0169	15.1479	15.6933
514	0.0031	0.0056	44.6429	46.25	37.9649
514	0.0042	0.006	30	31.08
514	0.0033	0.0051	35.2941	36.5647
515	0.0042	0.0091	53.8462	55.7846	39.4156
515	0.0152	0.0209	27.2727	28.2545
515	0.0142	0.0212	33.0189	34.2075
516	0.0127	0.0175	27.4286	28.416	22.1985
516	0.014	0.0188	25.5319	26.4511
516	0.0141	0.0159	11.3208	11.7283
517	0.0103	0.0162	36.4198	37.7309	43.1459
517	0.0067	0.0155	56.7742	58.8181
517	0.0129	0.0189	31.746	32.8889
518	0.0093	0.01086	14.3646	14.8818	13.127
518	0.01702	0.01927	11.6762	12.0965
518	0.01625	0.01846	11.9718	12.4028
519	0.0153	0.0202	24.2574	25.1307	23.3744
519	0.0139	0.0178	21.9101	22.6989
519	0.0124	0.0158	21.519	22.2937
520	0.00914	0.01031	11.3482	11.7567	17.4164
520	0.01023	0.01103	7.25295	7.51405
520	0.00651	0.00955	31.8325	32.9784
521	0.0173	0.0213	18.7793	19.4554	13.1513
521	0.0104	0.0124	16.129	16.7097
521	0.0122	0.0126	3.1746	3.28889
522	0.0095	0.01069	11.1319	11.5326	17.0704
522	0.01121	0.01437	21.9903	22.7819
522	0.01211	0.01447	16.3096	16.8968
523	0.0136	0.0217	37.3272	38.671	36.1179
523	0.0129	0.0199	35.1759	36.4422
523	0.0127	0.0187	32.0856	33.2406
524	0.0098	0.0146	32.8767	34.0603	30.9205
524	0.0128	0.0178	28.0899	29.1011
524	0.013	0.0182	28.5714	29.6
525	0.01729	0.02084	17.0345	17.6478	33.2097
525	0.00752	0.01166	35.506	36.7842
525	0.00314	0.00557	43.6266	45.1971
526	0.00556	0.00842	33.9667	35.1895	32.9357
526	0.00659	0.00914	27.8993	28.9037
526	0.00891	0.0134	33.5075	34.7137
527	0.0143	0.0186	23.1183	23.9505	27.2972
527	0.0209	0.0287	27.1777	28.1561
527	0.0114	0.016	28.75	29.785
528	0.0136	0.0177	23.1638	23.9977	21.2964
528	0.0185	0.022	15.9091	16.4818
528	0.0161	0.0208	22.5962	23.4096
529	0.0091	0.0135	32.5926	33.7659	32.2844
529	0.0071	0.0097	26.8041	27.7691
529	0.0087	0.0132	34.0909	35.3182
530	0.0121	0.01549	21.8851	22.673	17.0361
530	0.01012	0.01063	4.79774	4.97046
530	0.01086	0.01404	22.6496	23.465
531	0.009	0.013	30.7692	31.8769	17.9712
531	0.01321	0.01557	15.1574	15.703
531	0.01505	0.01603	6.11354	6.33362
532	0.0131	0.0146	10.274	10.6438	23.8101
532	0.0098	0.012	18.3333	18.9933
532	0.0105	0.0176	40.3409	41.7932
533	0.01193	0.01532	22.1279	22.9245	21.8242
533	0.0088	0.01175	25.1064	26.0102
533	0.00916	0.0109	15.9633	16.538
534	0.01545	0.01907	18.9827	19.6661	16.9006
534	0.01351	0.01574	14.1677	14.6778
534	0.02048	0.02432	15.7895	16.3579
535	0.0095	0.0138	31.1594	32.2812	29.4847
535	0.0116	0.0155	25.1613	26.0671
535	0.0083	0.0117	29.0598	30.106
536	0.01786	0.02308	22.617	23.4312	30.3815
536	0.01341	0.02133	37.1308	38.4675
536	0.01439	0.02005	28.2294	29.2457
537	0.01387	0.01734	20.0115	20.7319	19.9583
537	0.01246	0.01497	16.7669	17.3705
537	0.01353	0.01713	21.0158	21.7723
538	0.0069	0.0171	59.6491	61.7965	29.9281
538	0.0127	0.0154	17.5325	18.1636
538	0.0105	0.0116	9.48276	9.82414
539	0.01089	0.01335	18.427	19.0903	21.1608
539	0.01283	0.01455	11.8213	12.2469
539	0.00758	0.01099	31.0282	32.1452
540	0.0102	0.0128	20.3125	21.0437	23.4756
540	0.0134	0.0179	25.1397	26.0447
540	0.0141	0.0182	22.5275	23.3385
541	0.0154	0.0214	28.0374	29.0467	26.452
541	0.0149	0.0209	28.7081	29.7416
541	0.0109	0.0136	19.8529	20.5676
542	0.01723	0.02219	22.3524	23.1571	24.9799
542	0.00888	0.0133	33.2331	34.4295
542	0.01496	0.01797	16.7501	17.3531
543	0.01633	0.01771	7.79221	8.07273	14.4944
543	0.0117	0.01425	17.8947	18.5389
543	0.01573	0.01879	16.2853	16.8715
544	0.0146	0.0207	29.4686	30.5295	18.7176
544	0.0157	0.0184	14.6739	15.2022
544	0.0152	0.0169	10.0592	10.4213
545	0.0147	0.0228	35.5263	36.8053	28.7934
545	0.013	0.0162	19.7531	20.4642
545	0.0087	0.0121	28.0992	29.1107
546	0.0125	0.0187	33.1551	34.3487	29.4947
546	0.0139	0.0188	26.0638	27.0021
546	0.0093	0.0126	26.1905	27.1333
547	0.01579	0.02149	26.524	27.4788	22.9341
547	0.01001	0.01269	21.119	21.8793
547	0.02177	0.0268	18.7687	19.4443
548	0.0133	0.0172	22.6744	23.4907	24.3965
548	0.0149	0.02	25.5	26.418
548	0.0138	0.0178	22.4719	23.2809
549	0.01703	0.01711	0.467563	0.484395	12.273
549	0.01915	0.0203	5.66502	5.86897
549	0.00845	0.01197	29.4069	30.4655
550	0.0131	0.0193	32.1244	33.2808	23.5992
550	0.0169	0.0197	14.2132	14.7249
550	0.0039	0.005	22	22.792
551	0.0181	0.0251	27.8884	28.8924	21.9774
551	0.0151	0.0181	16.5746	17.1713
551	0.0059	0.0073	19.1781	19.8685
552	0.0174	0.0229	24.0175	24.8821	18.8059
552	0.0174	0.0218	20.1835	20.9101
552	0.0245	0.0273	10.2564	10.6256
553	0.0106	0.018	41.1111	42.5911	42.6776
553	0.0118	0.0183	35.5191	36.7978
553	0.0148	0.0279	46.9534	48.6437
554	0.0164	0.0187	12.2995	12.7422	9.93494
554	0.0041	0.0047	12.766	13.2255
554	0.0052	0.0054	3.7037	3.83704
555	0.0127	0.0183	30.6011	31.7027	25.2322
555	0.0197	0.0238	17.2269	17.8471
555	0.0157	0.021	25.2381	26.1467
556	0.00909	0.01196	23.9967	24.8605	28.7914
556	0.01437	0.0204	29.5588	30.6229
556	0.01537	0.0219	29.8174	30.8908
557	0.01429	0.01766	19.0827	19.7696	28.9174
557	0.01363	0.01989	31.4731	32.6061
557	0.01176	0.0176	33.1818	34.3764
558	0.01398	0.01942	28.0124	29.0208	28.4668
558	0.01778	0.0228	22.0175	22.8102
558	0.00993	0.01469	32.403	33.5695
559	0.0099	0.012	17.5	18.13	15.5774
559	0.022	0.0248	11.2903	11.6968
559	0.02	0.0239	16.318	16.9054
560	0.0266	0.0326	18.4049	19.0675	16.972
560	0.0173	0.0212	18.3962	19.0585
560	0.0142	0.0162	12.3457	12.7901
561	0.0166	0.0235	29.3617	30.4187	26.5403
561	0.0139	0.0188	26.0638	27.0021
561	0.0143	0.0182	21.4286	22.2
562	0.0097	0.0151	35.7616	37.049	28.0751
562	0.0225	0.027	16.6667	17.2667
562	0.017	0.0239	28.8703	29.9096
563	0.0096	0.0147	34.6939	35.9429	29.9998
563	0.0107	0.0148	27.7027	28.7
563	0.0108	0.0143	24.4755	25.3566
564	0.0246	0.0288	14.5833	15.1083	26.9082
564	0.013	0.0185	29.7297	30.8
564	0.0081	0.0122	33.6066	34.8164
565	0.0234	0.0305	23.2787	24.1167	22.1248
565	0.0297	0.0354	16.1017	16.6814
565	0.0241	0.032	24.6875	25.5763
566	0.02461	0.02621	6.10454	6.3243	12.7873
566	0.01762	0.01993	11.5906	12.0078
566	0.01114	0.01381	19.3338	20.0298
567	0.0202	0.0259	22.0077	22.8	20.298
567	0.0177	0.0214	17.2897	17.9121
567	0.0186	0.0231	19.4805	20.1818
568	0.0066	0.008	17.5	18.13	15.0199
568	0.0144	0.0173	16.763	17.3665
568	0.0177	0.0195	9.23077	9.56308
569	0.02093	0.02547	17.8249	18.4666	18.4774
569	0.01749	0.02336	25.1284	26.033
569	0.01958	0.02189	10.5528	10.9327
570	0.01988	0.02011	1.14371	1.18488	9.22248
570	0.02418	0.02518	3.97141	4.11438
570	0.0138	0.0176	21.5909	22.3682
571	0.01784	0.0222	19.6396	20.3467	18.8415
571	0.015	0.0189	20.6349	21.3778
571	0.0168	0.0196	14.2857	14.8
572	0.00688	0.00894	23.0425	23.872	23.9539
572	0.01962	0.02407	18.4877	19.1533
572	0.01273	0.01764	27.8345	28.8365
573	0.016	0.0185	13.5135	14	13.4746
573	0.0161	0.0199	19.0955	19.7829
573	0.0146	0.0156	6.41026	6.64103
574	0.0241	0.031	22.2581	23.0594	19.7749
574	0.0199	0.0253	21.3439	22.1123
574	0.0158	0.0183	13.6612	14.153
575	0.0113	0.0142	20.4225	21.1577	24.1483
575	0.016	0.0196	18.3673	19.0286
575	0.0115	0.0167	31.1377	32.2587
576	0.016	0.01993	19.719	20.4289	18.8982
576	0.02091	0.02691	22.2965	23.0992
576	0.01566	0.01794	12.709	13.1666
577	0.0136	0.0214	36.4486	37.7607	32.4828
577	0.0145	0.02	27.5	28.49
577	0.0123	0.0176	30.1136	31.1977
578	0.01655	0.0204	18.8725	19.552	19.5233
578	0.02298	0.02919	21.2744	22.0403
578	0.01898	0.0227	16.3877	16.9776
579	0.005	0.009	44.4444	46.0444	34.4949
579	0.0227	0.0286	20.6294	21.372
579	0.0088	0.0135	34.8148	36.0681
580	0.01427	0.0204	30.049	31.1308	17.9898
580	0.00985	0.01032	4.55426	4.71822
580	0.01769	0.02144	17.4907	18.1203
581	0.0161	0.0217	25.8065	26.7355	25.2544
581	0.0087	0.011	20.9091	21.6618
581	0.0117	0.0159	26.4151	27.366
582	0.01258	0.01468	14.3052	14.8202	8.18509
582	0.011	0.01128	2.48227	2.57163
582	0.01427	0.01533	6.91455	7.16347
583	0.0191	0.0269	28.9963	30.0401	33.1412
583	0.0194	0.0285	31.9298	33.0793
583	0.0152	0.0234	35.0427	36.3043
584	0.01554	0.02368	34.375	35.6125	25.3717
584	0.02015	0.02427	16.9757	17.5868
584	0.01771	0.02274	22.1196	22.9159
585	0.01879	0.02042	7.98237	8.26974	8.57003
585	0.01399	0.0153	8.56209	8.87033
585	0.01582	0.01582	0
586	0.03041	0.03672	17.1841	17.8027	13.1073
586	0.01872	0.01652	-13.3172
586	0.0172	0.01872	8.11966	8.41197
587	0.01327	0.01526	13.0406	13.5101	17.7671
587	0.01242	0.01463	15.1059	15.6498
587	0.00497	0.00648	23.3025	24.1414
588	0.0054	0.0097	44.3299	45.9258	43.7689
588	0.0058	0.0099	41.4141	42.9051
588	0.0059	0.01	41	42.476
589	0.0244	0.0283	13.7809	14.277	20.6874
589	0.0139	0.019	26.8421	27.8084
589	0.018	0.0223	19.2825	19.9767
590	0.01334	0.01749	23.7278	24.582	12.1017
590	0.01799	0.01831	1.74768	1.8106
590	0.01361	0.01505	9.56811	9.91256
591	0.01619	0.02106	23.1244	23.9569	21.0276
591	0.01297	0.01656	21.6787	22.4592
591	0.01304	0.01554	16.0875	16.6667
592	0.01376	0.01466	6.13915	6.36016	16.2762
592	0.00883	0.01245	29.0763	30.1231
592	0.01094	0.01242	11.9163	12.3452
593	0.0077	0.0144	46.5278	48.2028	42.2779
593	0.0108	0.0152	28.9474	29.9895
593	0.0087	0.0164	46.9512	48.6415
594	0.01468	0.01784	17.713	18.3507	18.493
594	0.02469	0.02664	7.31982	7.58333
594	0.01153	0.01613	28.5183	29.5449
595	0.02028	0.02726	25.6053	26.5271	22.416
595	0.02992	0.03202	6.5584	6.7945
595	0.01148	0.01707	32.7475	33.9264
596	0.0119	0.0194	38.6598	40.0515	36.0638
596	0.0155	0.0233	33.4764	34.6815
596	0.0174	0.0257	32.2957	33.4584
597	0.0136	0.0183	25.6831	26.6077	26.6173
597	0.0169	0.024	29.5833	30.6483
597	0.019	0.0243	21.8107	22.5959
598	0.0097	0.0136	28.6765	29.7088	29.2447
598	0.0132	0.0186	29.0323	30.0774
598	0.0157	0.0215	26.9767	27.9479
599	0.01781	0.02168	17.8506	18.4932	24.3296
599	0.0155	0.0228	32.0175	33.1702
599	0.01794	0.02259	20.5843	21.3254
600	0.01411	0.01635	13.7003	14.1935	20.7804
600	0.01195	0.01668	28.3573	29.3782
600	0.0127	0.01551	18.1173	18.7696
601	0.0165	0.0205	19.5122	20.2146	29.8978
601	0.0121	0.0177	31.6384	32.7774
601	0.0144	0.0223	35.426	36.7013
602	0.002	0.0046	56.5217	58.5565	23.2894
602	0.0173	0.0178	2.80899	2.91011
602	0.01507	0.0164	8.10976	8.40171
603	0.01538	0.01988	22.6358	23.4507	18.8578
603	0.01496	0.01835	18.4741	19.1392
603	0.01756	0.0203	13.4975	13.9834
604	0.0075	0.0104	27.8846	28.8885	23.1303
604	0.0157	0.0195	19.4872	20.1887
604	0.0123	0.0153	19.6078	20.3137
605	0.0108	0.0147	26.5306	27.4857	32.0749
605	0.0064	0.0108	40.7407	42.2074
605	0.0122	0.0164	25.6098	26.5317
606	0.01217	0.01571	22.5334	23.3446	24.1564
606	0.01644	0.02116	22.3062	23.1093
606	0.01345	0.01796	25.1114	26.0154
607	0.014	0.0207	32.3671	33.5324	32.7904
607	0.0156	0.0192	18.75	19.425
607	0.0041	0.0073	43.8356	45.4137
608	0.0133	0.0192	30.7292	31.8354	31.0294
608	0.0156	0.023	32.1739	33.3322
608	0.0206	0.0282	26.9504	27.9206
609	0.0087	0.0144	39.5833	41.0083	39.5323
609	0.0049	0.0083	40.9639	42.4386
609	0.0074	0.0112	33.9286	35.15
610	0.01355	0.01804	24.8891	25.7851	17.9809
610	0.01505	0.01705	11.7302	12.1525
610	0.01215	0.01437	15.4489	16.005
611	0.02064	0.02232	7.52688	7.79785	15.392
611	0.02082	0.02577	19.2084	19.8999
611	0.01815	0.02209	17.8361	18.4782
612	0.02118	0.02181	2.88858	2.99257	9.85646
612	0.02658	0.02942	9.6533	10.0008
612	0.0063	0.0075	16	16.576
613	0.01097	0.01161	5.51249	5.71094	14.4406
613	0.0081	0.01074	24.581	25.4659
613	0.01177	0.013333	11.7228	12.1448
614	0.0129	0.0169	23.6686	24.5207	18.4485
614	0.01515	0.01758	13.8225	14.3201
614	0.01219	0.0145	15.931	16.5046
615	0.01792	0.01895	5.43536	5.63103	16.7622
615	0.00999	0.0142	29.6479	30.7152
615	0.0146	0.01687	13.4558	13.9402
616	0.0104	0.0141	26.2411	27.1858	27.629
616	0.0081	0.0112	27.6786	28.675
616	0.0068	0.0092	26.087	27.0261
617	0.0134	0.0192	30.2083	31.2958	29.8866
617	0.0145	0.0205	29.2683	30.322
617	0.0194	0.0266	27.0677	28.0421
618	0.01124	0.01421	20.9008	21.6532	20.4564
618	0.0166	0.0212	21.6981	22.4792
618	0.01443	0.01731	16.6378	17.2367
619	0.0105	0.0156	32.6923	33.8692	34.2928
619	0.0196	0.03	34.6667	35.9147
619	0.0049	0.0072	31.9444	33.0944
620	0.01459	0.01833	20.4037	21.1382	13.5455
620	0.02742	0.02863	4.22634	4.37848
620	0.01463	0.01713	14.5943	15.1197
621	0.0182	0.0231	21.2121	21.9758	21.1053
621	0.015	0.0176	14.7727	15.3045
621	0.0143	0.0191	25.1309	26.0356
622	0.0173	0.02013	14.0586	14.5647	19.0598
622	0.02266	0.02518	10.0079	10.3682
622	0.0104	0.0151	31.1258	32.2464
623	0.0179	0.0229	21.8341	22.6201	31.1922
623	0.0104	0.0174	40.2299	41.6782
623	0.0066	0.0092	28.2609	29.2783
624	0.02953	0.03145	6.10493	6.32471	15.1116
624	0.01074	0.01285	16.4202	17.0114
624	0.00753	0.00956	21.2343	21.9987
625	0.01977	0.02479	20.2501	20.9791	23.7081
625	0.01694	0.02591	34.6198	35.8662
625	0.02302	0.0267	13.7828	14.279
626	0.0247	0.0345	28.4058	29.4284	33.9505
626	0.0206	0.0318	35.2201	36.4881
626	0.0177	0.0271	34.6863	35.9351
627	0.01917	0.02263	15.2894	15.8399	15.2878
627	0.02658	0.03107	14.4512	14.9715
627	0.01506	0.01762	14.5289	15.052
628	0.01269	0.01325	4.22642	4.37857	15.5621
628	0.01814	0.02255	19.5565	20.2606
628	0.01106	0.01405	21.2811	22.0473
630	0.0202	0.0272	25.7353	26.6618	27.7527
630	0.0213	0.0284	25	25.9
630	0.0171	0.0243	29.6296	30.6963
631	0.0062	0.0098	36.7347	38.0571	28.0106
631	0.024	0.032	25	25.9
631	0.0233	0.0289	19.3772	20.0747
632	0.0157	0.0221	28.9593	30.0018	33.4453
632	0.019	0.0285	33.3333	34.5333
632	0.0214	0.0327	34.5566	35.8006
633	0.0154	0.0214	28.0374	29.0467	21.9422
633	0.0132	0.0178	25.8427	26.773
633	0.0159	0.0176	9.65909	10.0068
634	0.01483	0.01637	9.40745	9.74612	18.1769
634	0.01864	0.02321	19.6898	20.3986
634	0.01975	0.02583	23.5385	24.3859
635	0.02197	0.02821	22.1198	22.9161	19.7047
635	0.02331	0.02781	16.1812	16.7638
635	0.01715	0.02111	18.7589	19.4342
636	0.0191	0.0233	18.0258	18.6747	25.768
636	0.0135	0.0191	29.3194	30.3749
636	0.0224	0.0308	27.2727	28.2545
637	0.01664	0.0206	19.2233	19.9153	12.9448
637	0.01738	0.02052	15.3021	15.853
637	0.01869	0.01926	2.9595	3.06604
638	0.01327	0.01664	20.2524	20.9815	20.8097
638	0.01963	0.02502	21.5428	22.3183
638	0.02124	0.02605	18.4645	19.1292
639	0.0137	0.0177	22.5989	23.4124	20.4674
639	0.0207	0.0218	5.04587	5.22752
639	0.016	0.0234	31.6239	32.7624
640	0.0096	0.0112	14.2857	14.8	17.3412
640	0.0172	0.0188	8.51064	8.81702
640	0.009	0.0124	27.4194	28.4065
641	0.0258	0.0341	24.3402	25.2164	29.1982
641	0.0088	0.0126	30.1587	31.2444
641	0.0135	0.0193	30.0518	31.1337
642	0.0127	0.0175	27.4286	28.416	32.4815
642	0.0144	0.0201	28.3582	29.3791
642	0.01	0.0162	38.2716	39.6494
643	0.022	0.0244	9.83607	10.1902	19.4146
643	0.0176	0.0243	27.572	28.5646
643	0.0164	0.0202	18.8119	19.4891
644	0.0145	0.019	23.6842	24.5368	22.1812
644	0.0117	0.0147	20.4082	21.1429
644	0.0115	0.0144	20.1389	20.8639
645	0.0182	0.0254	28.3465	29.3669	32.5371
645	0.0198	0.0274	27.7372	28.7358
645	0.0073	0.0118	38.1356	39.5085
646	0.0179	0.0216	17.1296	17.7463	17.5625
646	0.0179	0.0216	17.1296	17.7463
646	0.0201	0.0241	16.5975	17.195
647	0.0124	0.0149	16.7785	17.3826	22.3153
647	0.0201	0.0256	21.4844	22.2578
647	0.0095	0.0129	26.3566	27.3054
648	0.0216	0.02701	20.0296	20.7507	19.6769
648	0.01489	0.01797	17.1397	17.7567
648	0.01773	0.02211	19.81	20.5232
649	0.01715	0.01748	1.88787	1.95584	15.157
649	0.01141	0.01509	24.387	25.2649
649	0.01403	0.01703	17.616	18.2501
650	0.01726	0.02155	19.9072	20.6239	16.6523
650	0.01823	0.02317	21.3207	22.0882
650	0.01596	0.01716	6.99301	7.24476
651	0.02136	0.02235	4.42953	4.58899	12.2967
651	0.01307	0.01533	14.7423	15.2731
651	0.01632	0.01953	16.4363	17.028
652	0.006	0.0114	47.3684	49.0737	27.1969
652	0.01381	0.01705	19.0029	19.687
652	0.01889	0.02156	12.384	12.8299
653	0.0142	0.0181	21.547	22.3227	24.3641
653	0.0116	0.0156	25.641	26.5641
653	0.0164	0.0214	23.3645	24.2056
654	0.0057	0.0077	25.974	26.9091	29.7976
654	0.0087	0.0122	28.6885	29.7213
654	0.008	0.0117	31.6239	32.7624
655	0.01	0.0122	18.0328	18.682	15.6497
655	0.00853	0.01087	21.5271	22.3021
655	0.01424	0.01511	5.75778	5.96506
656	0.01132	0.01479	23.4618	24.3064	15.8844
656	0.01415	0.01432	1.18715	1.22989
656	0.0126	0.01602	21.3483	22.1169
657	0.02127	0.02423	12.2163	12.656	17.0027
657	0.01932	0.02206	12.4207	12.8678
657	0.01315	0.01744	24.5986	25.4842
658	0.0148	0.0231	35.9307	37.2242	40.7585
658	0.0094	0.0172	45.3488	46.9814
658	0.0105	0.0166	36.747	38.0699
659	0.0069	0.0112	38.3929	39.775	32.9439
659	0.0123	0.0151	18.543	19.2106
659	0.0056	0.0091	38.4615	39.8462
660	0.0104	0.0127	18.1102	18.7622	29.2605
660	0.0108	0.0165	34.5455	35.7891
660	0.0072	0.0106	32.0755	33.2302
661	0.0147	0.0183	19.6721	20.3803	16.8746
661	0.0134	0.0161	16.7702	17.3739
661	0.0141	0.0161	12.4224	12.8696
662	0.01193	0.01453	17.894	18.5382	22.3185
662	0.0078	0.0114	31.5789	32.7158
662	0.01713	0.02019	15.156	15.7016
663	0.0149	0.0181	17.6796	18.316	23.8865
663	0.0193	0.0249	22.49	23.2996
663	0.0071	0.01	29	30.044
664	0.01621	0.02098	22.7359	23.5544	21.2667
664	0.01397	0.01685	17.092	17.7073
664	0.01061	0.01356	21.7552	22.5383
665	0.0084	0.0135	37.7778	39.1378	34.3759
665	0.0114	0.0165	30.9091	32.0218
665	0.0121	0.0175	30.8571	31.968
666	0.0158	0.0231	31.6017	32.7394	26.5576
666	0.0132	0.0168	21.4286	22.2
666	0.0169	0.0222	23.8739	24.7333
667	0.009	0.013	30.7692	31.8769	19.6932
667	0.01548	0.01696	8.72642	9.04057
667	0.0159	0.01928	17.5311	18.1622
668	0.0127	0.0179	29.0503	30.0961	25.5563
668	0.0125	0.0161	22.3602	23.1652
668	0.0185	0.0239	22.5941	23.4075
669	0.02105	0.02549	17.4186	18.0457	19.2011
669	0.01884	0.02267	16.8946	17.5028
669	0.01967	0.02499	21.2885	22.0549
670	0.01785	0.02336	23.5873	24.4365	25.4444
670	0.01273	0.018	29.2778	30.3318
670	0.01845	0.0233	20.8155	21.5648
671	0.00977	0.01485	34.2088	35.4403	30.4284
671	0.01929	0.02479	22.1864	22.9851
671	0.0155	0.0227	31.7181	32.8599
672	0.01692	0.01925	12.1039	12.5396	16.2991
672	0.01011	0.01213	16.6529	17.2524
672	0.01057	0.01296	18.4414	19.1052
673	0.0213	0.02639	19.2876	19.982	27.0949
673	0.01689	0.02222	23.9874	24.8509
673	0.0105	0.0162	35.1852	36.4519
674	0.0128	0.01671	23.3992	24.2415	23.0843
674	0.01899	0.02499	24.0096	24.8739
674	0.0235	0.02917	19.4378	20.1375
675	0.0037	0.0053	30.1887	31.2755	29.811
675	0.0141	0.0183	22.9508	23.777
675	0.0151	0.0226	33.1858	34.3805
676	0.00951	0.01475	35.5254	36.8043	29.4021
676	0.01587	0.02181	27.2352	28.2157
676	0.01415	0.01823	22.3807	23.1864
677	0.00872	0.01223	28.6999	29.7331	28.4794
677	0.0087	0.01086	19.8895	20.6055
677	0.00242	0.00366	33.8798	35.0995
678	0.0237	0.0311	23.7942	24.6508	24.8872
678	0.0189	0.0229	17.4672	18.0961
678	0.0146	0.0211	30.8057	31.9147
679	0.01363	0.01689	19.3014	19.9962	15.0968
679	0.01856	0.02278	18.525	19.1919
679	0.01406	0.01494	5.89023	6.10228
680	0.0113	0.0137	17.5182	18.1489	22.5471
680	0.0102	0.0139	26.6187	27.577
680	0.0123	0.0156	21.1538	21.9154
681	0.0177	0.0243	27.1605	28.1383	29.1812
681	0.0187	0.0278	32.7338	33.9122
681	0.0144	0.0191	24.6073	25.4932
682	0.0144	0.0229	37.1179	38.4541	32.112
682	0.0178	0.0231	22.9437	23.7697
682	0.0165	0.0246	32.9268	34.1122
683	0.0082	0.0151	45.6954	47.3404	44.9486
683	0.0084	0.0157	46.4968	48.1707
683	0.0116	0.0187	37.9679	39.3348
684	0.0152	0.0164	7.31707	7.58049	30.0825
684	0.0151	0.0246	38.6179	40.0081
684	0.012	0.0204	41.1765	42.6588
685	0.0192	0.0247	22.2672	23.0688	28.5649
685	0.011	0.0158	30.3797	31.4734
685	0.01	0.0143	30.0699	31.1524
686	0.0167	0.0228	26.7544	27.7175	26.9469
686	0.0161	0.0206	21.8447	22.6311
686	0.0199	0.0282	29.4326	30.4922
687	0.01309	0.01834	28.626	29.6565	30.4641
687	0.01511	0.02221	31.9676	33.1184
687	0.01559	0.02154	27.623	28.6175
688	0.01273	0.01588	19.8363	20.5504	24.0211
[truncated: 251 more rows]
